# Supplementary material for: The tiger who came to T2T: Telomere-to-Telomere genome assembly of the Sumatran tiger (Panthera tigris sumatrae) using nanopore simplex reads
Source: BMC Genomics. 2026 Mar 21;27:339. doi: 10.1186/s12864-026-12703-0 (PMC13047762; doi:10.1186/s12864-026-12703-0)
Supplement: Supplementary file 1 — Supplementary Material 1. [file 12864_2026_12703_MOESM1_ESM.tsv]

GeneID	ProteinID	Description	InterPro	Pfam	GO	KO	KO_function	BLAST_hit
g2	g2.t1	N-acetylmuramoyl-L-alanine amidase domain,N-acetylmuramoyl-L-alanine amidase/PGRP domain superfamily,Peptidoglycan recognition protein,Peptidoglycan recognition protein family domain, metazoa/bacteria	IPR002502,IPR006619,IPR015510,IPR036505	PF01510	GO:0008270|GO:0008745|GO:0009253,GO:0008745|GO:0009253	K01446	peptidoglycan recognition protein	sp|Q96LB8|PGRP4_HUMAN
g3	g3.t1	Vma22/CCDC115	IPR040357	PF21730	GO:0051082|GO:0070072,GO:0070072	K23543	coiled-coil domain-containing protein 115	sp|Q96NT0|VMA22_HUMAN
g4	g4.t1	Brix domain,U3 snoRNP protein/Ribosome production factor 1	IPR007109,IPR044281	PF04427	GO:0005730|GO:0006364|GO:0006364|GO:0030515|GO:0032040|GO:0034457|GO:0042134,GO:0006364|GO:0019843	K14561	U3 small nucleolar ribonucleoprotein protein IMP4	sp|Q5R947|IMP4_PONAB
g5	g5.t1	Growth factor receptor cysteine-rich domain superfamily	IPR009030	-	-	-	-	-
g7	g7.t1	Cation transport ATPase (P-type),Cation-transporting P-type ATPase, C-terminal,Cation-transporting P-type ATPase, N-terminal,HAD superfamily,HAD-like superfamily,P-type ATPase,P-type ATPase subfamily IIC, subunit alpha,P-type ATPase, A domain,P-type ATPase, A domain superfamily,P-type ATPase, cytoplasmic domain N,P-type ATPase, haloacid dehalogenase domain,P-type ATPase, phosphorylation site,P-ty…	IPR001757,IPR004014,IPR005775,IPR006068,IPR008250,IPR018303,IPR023214,IPR023298,IPR023299,IPR036412,IPR044492,IPR050510,IPR059000	PF00122,PF00689,PF00690,PF13246	GO:0000166,GO:0005215|GO:0005524|GO:0016020|GO:0016887,GO:0005391|GO:0005886|GO:0006883|GO:0019829|GO:0030007|GO:0036376|GO:1902600|GO:1990573,GO:0005524|GO:0006813|GO:0008556|GO:0016020	-	-	sp|P54707|AT12A_HUMAN
g8	g8.t1	DNA/RNA polymerase superfamily,Reverse transcriptase domain	IPR000477,IPR043502	PF00078	-	K00986	RNA-directed DNA polymerase [EC:2.7.7.49]	sp|O00370|LORF2_HUMAN
g9	g9.t1	DNA/RNA polymerase superfamily,RING finger protein 17-like, first Tudor domain,RING finger protein 17-like, fourth Tudor domain,RING finger protein 17-like, second Tudor domain,Reverse transcriptase domain,SNase-like, OB-fold superfamily,Tudor domain	IPR000477,IPR002999,IPR035437,IPR043502,IPR047845,IPR047847,IPR047849	PF00078,PF00567	-	K18405	tudor domain-containing protein 1/4/6/7	sp|Q9BXT8|RNF17_HUMAN
g10	g10.t1	CENPJ, tubulin-binding region,Centromere protein J, C-terminal domain,T-complex protein 10, C-terminal domain superfamily,TCP10L/CENPJ	IPR009852,IPR026581,IPR047002,IPR058029	PF07202,PF25779	GO:0005813|GO:0005814|GO:0015631|GO:0060271|GO:0061511	K11502	centromere protein J	sp|Q5BQN8|CPAP_PANTR
g11	g11.t1	PARP4, WGR-like domain,Poly(ADP-ribose) polymerase, catalytic domain,Poly(ADP-ribose) polymerase, regulatory domain,Poly(ADP-ribose) polymerase, regulatory domain superfamily,Protein mono-ADP-ribosyltransferase PARP4,VIT domain	IPR004102,IPR012317,IPR013694,IPR031273,IPR036616,IPR058905	PF00644,PF08487,PF26166	GO:0003950,GO:0003950|GO:0003950|GO:0005737|GO:0140289	K10798	protein mono-ADP-ribosyltransferase 3/4 [EC:2.4.2.-]	sp|Q9UKK3|PARP4_HUMAN
g12	g12.t1	DNA/RNA polymerase superfamily,Endonuclease/exonuclease/phosphatase,Endonuclease/exonuclease/phosphatase superfamily,Reverse transcriptase domain	IPR000477,IPR005135,IPR036691,IPR043502	PF00078,PF03372	GO:0003824	-	-	sp|O00370|LORF2_HUMAN
g13	g13.t1	PARP4, MVP-ID C-terminal domain,Protein mono-ADP-ribosyltransferase PARP4	IPR031273,IPR058904	PF26156	GO:0003950|GO:0003950|GO:0005737|GO:0140289	-	-	sp|E9PYK3|PARP4_MOUSE
g14	g14.t1	Ankyrin repeat,Ankyrin repeat-containing domain superfamily,Chromo domain,Chromo domain, conserved site,Chromo-like domain superfamily,Chromo/chromo shadow domain,Dendritic Spine Regulation and Scaffold	IPR000953,IPR002110,IPR016197,IPR023779,IPR023780,IPR036770,IPR050889	PF00385,PF12796	GO:0000792|GO:0003682|GO:0005634|GO:0035064,GO:0005515	K21871	M-phase phosphoprotein 8	sp|Q99549|MPP8_HUMAN
g15	g15.t1	NOPS,Nucleotide-binding alpha-beta plait domain superfamily,PSP1, RNA recognition motif 1,PSP1, RNA recognition motif 2,RNA recognition motif domain,RNA-binding domain superfamily	IPR000504,IPR012677,IPR012975,IPR034522,IPR034523,IPR035979	PF00076,PF08075	GO:0003676,GO:0003723	-	-	sp|Q8WXF1|PSPC1_HUMAN
g16	g16.t1	TRASH domain,Zinc finger MYM-type/QRICH1,Zinc finger, MYM-type	IPR010507,IPR011017,IPR051284	PF06467	GO:0008270	-	-	sp|Q9UJ78|ZMYM5_HUMAN
g18	g18.t1	QRICH1-like domain,TRASH domain,ZMYM2-like/QRICH1, C-terminal domain,Zinc finger MYM-type/QRICH1,Zinc finger, MYM-type	IPR010507,IPR011017,IPR021893,IPR051284,IPR057926	PF06467,PF12012,PF25561	GO:0008270	K24675	zinc finger MYM-type protein 2/3/4	sp|Q9CU65|ZMYM2_MOUSE
g19	g19.t1	Connexin,Connexin, C-terminal,Connexin, N-terminal,Connexin, N-terminal domain superfamily,Connexin, conserved site,Connexin, cysteine-rich domain,Gap junction alpha-3 protein (Cx46)	IPR000500,IPR002262,IPR013092,IPR017990,IPR019570,IPR034634,IPR038359	PF00029	GO:0005243|GO:0005921|GO:0007154|GO:0007601,GO:0005243|GO:0005922|GO:0005922|GO:0007154|GO:0007267,GO:0005922|GO:0007154	K07612	gap junction alpha-3 protein	sp|Q9Y6H8|CXA3_HUMAN
g21	g21.t1	Connexin,Connexin 26,Connexin, N-terminal,Connexin, N-terminal domain superfamily,Connexin, conserved site,Connexin, cysteine-rich domain	IPR000500,IPR002268,IPR013092,IPR017990,IPR019570,IPR038359	PF00029	GO:0005243|GO:0005922|GO:0005922|GO:0007154|GO:0007267|GO:1990349,GO:0005922|GO:0007154	K07621	gap junction beta-2 protein	sp|Q7JGL3|CXB2_HYLLA
g22	g22.t1	Connexin,Connexin, N-terminal,Connexin, N-terminal domain superfamily,Connexin, conserved site,Connexin, cysteine-rich domain	IPR000500,IPR013092,IPR017990,IPR019570,IPR038359	PF00029	GO:0005243|GO:0005922|GO:0005922|GO:0007154|GO:0007267|GO:1990349,GO:0005922|GO:0007154	-	-	sp|O95452|CXB6_HUMAN
g23	g23.t1	-	-	-	-	-	-	-
g24	g24.t1	Tetratricopeptide repeat,Tetratricopeptide-like helical domain superfamily	IPR011990,IPR019734	PF12895,PF13181,PF13424	GO:0001822|GO:0005814|GO:0019894|GO:0036064|GO:0042073|GO:0060122|GO:0097546|GO:0097730|GO:1905515,GO:0005515	K16474	intraflagellar transport protein 88	sp|Q61371|IFT88_MOUSE
g26	g26.t1	-	-	-	-	-	-	sp|P21787|P320_TRYBB
g28	g28.t1	Cystine-knot cytokine,Interleukin-17 family,Interleukin-17, chordata	IPR010345,IPR020440,IPR029034	PF06083	GO:0005125|GO:0005576,GO:0005125|GO:0005576|GO:0006954	K05492	interleukin 17D	sp|Q8TAD2|IL17D_HUMAN
g29	g29.t1	Armadillo-like helical,Armadillo-type fold,DNA methylase, N-6 adenine-specific, conserved site,Exportin 4/7-like,Methyltransferase EEF1AKMT1/ZCCHC4,Protein-lysine N-methyltransferase Efm5/EEF1AKMT1	IPR002052,IPR011989,IPR016024,IPR019369,IPR041370,IPR044189	PF10237	GO:0003676|GO:0008168|GO:0032259,GO:0005049|GO:0005049|GO:0005643|GO:0005737|GO:0006611|GO:0051169,GO:0008168,GO:0016279	K25203	exportin-4	sp|Q9ESJ0|XPO4_MOUSE
g30	g30.t1	AGC-kinase, C-terminal,Protein kinase domain,Protein kinase, C-terminal,Protein kinase-like domain superfamily,Rho-associated Serine/Threonine Kinase	IPR000719,IPR000961,IPR011009,IPR017892,IPR050839	PF00069,PF00433	GO:0004672|GO:0005524|GO:0006468,GO:0004674|GO:0005524|GO:0006468	K18639	serine/threonine-protein kinase KCC4 [EC:2.7.11.1]	sp|Q9NRM7|LATS2_HUMAN
g31	g31.t1	Protein kinase domain,Protein kinase, ATP binding site,Protein kinase-like domain superfamily,Serine/threonine-protein kinase, active site,Serine/threonine-protein kinases, AGC,UBA-like superfamily	IPR000719,IPR008271,IPR009060,IPR011009,IPR017441,IPR050236	PF00069	GO:0000082|GO:0000922|GO:0004674|GO:0005634|GO:0018105|GO:0035329|GO:0035556|GO:0043065|GO:0046620,GO:0004672|GO:0005524|GO:0006468,GO:0004672|GO:0006468,GO:0005515,GO:0005524	K08791	serine/threonine-protein kinase LATS1/2 [EC:2.7.11.1]	sp|Q9NRM7|LATS2_HUMAN
g37	g37.t1	Spindle and kinetochore-associated protein 3	IPR033341	-	GO:0000278|GO:0000776|GO:0000940|GO:0000940|GO:0005876|GO:0007059|GO:0007059	K26096	spindle and kinetochore-associated protein 3	sp|Q8IX90|SKA3_HUMAN
g40	g40.t1	-	-	-	-	K12629	puromycin biosynthesis protein Pur7 [EC:3.-.-.-]	sp|Q5W0Z9|ZDH20_HUMAN
g41	g41.t1	Calcium uptake protein 1/2/3,EF-hand domain,EF-hand domain pair	IPR002048,IPR011992,IPR039800	-	GO:0005509,GO:0005509|GO:0005509|GO:0006851|GO:0036444|GO:0051560|GO:1990246	K22828	calcium uptake protein 2, mitochondrial	sp|Q8IYU8|MICU2_HUMAN
g45	g45.t1	-	-	-	-	-	-	-
g47	g47.t1	-	-	-	-	-	-	-
g49	g49.t1	-	-	-	-	-	-	sp|F1QBY1|NIPLB_DANRE
g50	g50.t1	-	-	-	-	-	-	-
g52	g52.t1	-	-	-	-	-	-	-
g55	g55.t1	-	-	-	-	-	-	-
g57	g57.t1	-	-	-	-	-	-	-
g61	g61.t1	-	-	-	-	-	-	-
g63	g63.t1	Host cell factor	IPR043536	-	GO:0003713|GO:0006338|GO:0006355|GO:0035097	-	-	sp|D3ZN95|HCFC1_RAT
g66	g66.t1	Sarcoglycan complex subunit protein,Sarcoglycan gamma/delta/zeta	IPR006875,IPR039972	PF04790	GO:0016012|GO:0016012|GO:0016020|GO:0042383|GO:0048738|GO:0060047,GO:0016012|GO:0016020	K12564	gamma-sarcoglycan	sp|Q8SQ72|SGCG_CANLF
g67	g67.t1	Chaperone J-domain superfamily,DnaJ domain,HEPN domain,Histidine kinase/HSP90-like ATPase superfamily,Sacsin chaperone regulator,Sacsin/Nov domain,Ubiquitin-like domain,Ubiquitin-like domain superfamily	IPR000626,IPR001623,IPR007842,IPR029071,IPR036869,IPR036890,IPR052972,IPR058210	PF00240,PF05168,PF25794	GO:0005515,GO:0030544	K17592	sacsin	sp|Q9NZJ4|SACS_HUMAN
g70	g70.t1	-	-	-	-	-	-	-
g71	g71.t1	TNFR/NGFR cysteine-rich region,Tumor necrosis factor receptor 19, N-terminal,Tumor necrosis factor receptor superfamily member 19/27/EDAR,Tumour necrosis factor receptor 19	IPR001368,IPR022342,IPR034047,IPR047526	-	GO:0005515,GO:0005886|GO:0038023|GO:0038023|GO:0043123|GO:0043123|GO:0046330|GO:0046330	K05155	tumor necrosis factor receptor superfamily member 19	sp|Q9NS68|TNR19_HUMAN
g73	g73.t1	Neurolysin/Thimet oligopeptidase, domain 2,Peptidase M3A/M3B,Peptidase M3A/M3B catalytic domain	IPR001567,IPR024077,IPR045090	PF01432	GO:0004222|GO:0004222|GO:0005739|GO:0006508|GO:0006508|GO:0006518|GO:0006627,GO:0004222|GO:0006508	K01410	mitochondrial intermediate peptidase [EC:3.4.24.59]	sp|Q99797|MIPEP_HUMAN
g74	g74.t1	C1q domain,Collagen triple helix repeat,Collagen/C1q domain-containing,Tumour necrosis factor-like domain superfamily	IPR001073,IPR008160,IPR008983,IPR050392	PF00386,PF01391	GO:0005515	K24213	complement C1q and tumor necrosis factor-related protein 9	sp|P0C862|C1T9A_HUMAN
g76	g76.t1	Dbl homology (DH) domain superfamily,Dbl homology domain,PH-like domain superfamily,Pleckstrin homology domain,SH3 domain,SH3-like domain superfamily,SOS1/NGEF-like, PH domain	IPR000219,IPR001452,IPR001849,IPR011993,IPR035899,IPR036028,IPR055251	PF00018,PF00621,PF22697	GO:0005085,GO:0005515	K05769	Rho guanine nucleotide exchange factor 4/29	sp|Q96N96|SPT13_HUMAN
g77	g77.t1	RhoGEF domain-containing protein	IPR053086	-	GO:0005085|GO:0005829|GO:0030032|GO:0046847	-	-	sp|Q96N96|SPT13_HUMAN
g79	g79.t1	-	-	-	-	-	-	-
g81	g81.t1	-	-	-	-	K21664	KSHV latency-associated nuclear antigen	-
g82	g82.t1	-	-	-	-	-	-	-
g85	g85.t1	ClpP/crotonase-like domain superfamily,Enoyl-CoA hydratase, C-terminal	IPR014748,IPR029045	-	GO:0004300|GO:0005739|GO:0006635	K15572	naphthyl-2-hydroxymethylsuccinyl-CoA hydratase [EC:4.2.1.-]	sp|Q13825|AUHM_HUMAN
g86	g86.t1	APC membrane recruitment protein	IPR019003	PF09422	GO:0005546|GO:0005886|GO:0008013|GO:0060828	-	-	sp|Q8N7J2|AMER2_HUMAN
g88	g88.t1	MTMR6, PH-GRAM domain,MTMR6-9, GRAM domain,Myotubularin,Myotubularin-like, phosphatase domain,PH-like domain superfamily,Protein-tyrosine phosphatase, active site,Protein-tyrosine phosphatase, catalytic,Protein-tyrosine phosphatase-like	IPR003595,IPR010569,IPR011993,IPR016130,IPR029021,IPR030564,IPR035998,IPR048994	PF06602,PF21098	GO:0004438|GO:0005635|GO:0005737|GO:0046856|GO:0106018,GO:0016311	K18083	myotubularin-related protein 6/7/8 [EC:3.1.3.64 3.1.3.95]	sp|Q9Y217|MTMR6_HUMAN
g89	g89.t1	Nucleoporin p58/p45/NUP49	IPR024882	PF15967	GO:0005643|GO:0005643|GO:0006913|GO:0008139|GO:0008139|GO:0017056|GO:0017056	K14307	nucleoporin p58/p45	sp|Q8R332|NUP58_MOUSE
g91	g91.t1	L1 transposable element, C-terminal domain,L1 transposable element, RRM domain,L1 transposable element, dsRBD-like domain,Transposase, L1	IPR004244,IPR035300,IPR042566,IPR043636	PF02994,PF17490	-	K21664	KSHV latency-associated nuclear antigen	sp|Q9UN81|LORF1_HUMAN
g92	g92.t1	DNA/RNA polymerase superfamily,Reverse transcriptase domain	IPR000477,IPR043502	PF00078	-	-	-	sp|O00370|LORF2_HUMAN
g94	g94.t1	P-type ATPase,P-type ATPase, A domain,P-type ATPase, A domain superfamily,P-type ATPase, N-terminal,P-type ATPase, cytoplasmic domain N,P-type ATPase, phosphorylation site,P-type ATPase, subfamily IV,P-type ATPase, transmembrane domain superfamily	IPR001757,IPR006539,IPR008250,IPR018303,IPR023298,IPR023299,IPR032631,IPR059000	PF00122,PF13246,PF16209	GO:0000166,GO:0000287|GO:0005524|GO:0015914|GO:0016020|GO:0140326,GO:0005215|GO:0005524|GO:0016020|GO:0016887,GO:0005802|GO:0005886|GO:0045332|GO:0048666|GO:0140326	-	-	sp|C7EXK4|AT8A2_BOVIN
g95	g95.t1	HAD superfamily,HAD-like superfamily,P-type ATPase,P-type ATPase, C-terminal	IPR001757,IPR023214,IPR032630,IPR036412	PF16212	GO:0005215|GO:0005524|GO:0016020|GO:0016887,GO:0005802|GO:0005886|GO:0045332|GO:0048666|GO:0140326	-	-	sp|P98200|AT8A2_MOUSE
g97	g97.t1	P-type ATPase, C-terminal	IPR032630	PF16212	GO:0005802|GO:0005886|GO:0045332|GO:0048666|GO:0140326	K21380	acetyl-CoA-benzylalcohol acetyltransferase [EC:2.3.1.224]	sp|P98200|AT8A2_MOUSE
g98	g98.t1	-	-	-	-	K21044	HCMV protein UL40	sp|P98200|AT8A2_MOUSE
g100	g100.t1	Shisa,Shisa, N-terminal domain	IPR026910,IPR053891	PF13908	GO:0005783|GO:0030178|GO:0040037	-	-	sp|Q6UWI4|SHSA2_HUMAN
g101	g101.t1	HAD superfamily,HAD-like superfamily,P-type ATPase,P-type ATPase, C-terminal,P-type ATPase, subfamily IV,P-type ATPase, transmembrane domain superfamily	IPR001757,IPR006539,IPR023214,IPR023298,IPR032630,IPR036412	PF16212	GO:0000287|GO:0005524|GO:0015914|GO:0016020|GO:0140326,GO:0005215|GO:0005524|GO:0016020|GO:0016887,GO:0005802|GO:0005886|GO:0045332|GO:0048666|GO:0140326	-	-	sp|Q9NTI2|AT8A2_HUMAN
g102	g102.t1	L1 transposable element, C-terminal domain,L1 transposable element, RRM domain,L1 transposable element, dsRBD-like domain,Transposase, L1	IPR004244,IPR035300,IPR042566,IPR043636	PF02994,PF17490	-	K21664	KSHV latency-associated nuclear antigen	sp|Q9UN81|LORF1_HUMAN
g103	g103.t1	DNA/RNA polymerase superfamily,Reverse transcriptase domain	IPR000477,IPR043502	PF00078	-	K25002	SARS coronavirus spike protein S2	sp|O00370|LORF2_HUMAN
g104	g104.t1	P-type ATPase, A domain superfamily,P-type ATPase, N-terminal,P-type ATPase, transmembrane domain superfamily	IPR008250,IPR023298,IPR032631	PF16209	GO:0005802|GO:0005886|GO:0045332|GO:0048666|GO:0140326	-	-	sp|Q9NTI2|AT8A2_HUMAN
g106	g106.t1	E3 ubiquitin-protein ligase RNF6/12, N-terminal domain,RING finger E3 ubiquitin-protein ligase,Zinc finger, RING-type,Zinc finger, RING/FYVE/PHD-type	IPR001841,IPR013083,IPR051834,IPR058896	PF13639,PF25914	GO:0005634|GO:0006511|GO:0016567|GO:0045893|GO:0061630	K22753	E3 ubiquitin-protein ligase RNF6 [EC:2.3.2.27]	sp|Q9Y252|RNF6_HUMAN
g107	g107.t1	Cyclin-dependent kinase,Protein kinase domain,Protein kinase-like domain superfamily,Serine/threonine-protein kinase, active site	IPR000719,IPR008271,IPR011009,IPR050108	PF00069	GO:0004672|GO:0005524|GO:0006468,GO:0004672|GO:0006468,GO:0004674|GO:0005634|GO:0006468	K02208	cyclin-dependent kinase 8/11 [EC:2.7.11.22 2.7.11.23]	sp|Q8R3L8|CDK8_MOUSE
g113	g113.t1	SCAR/WAVE family,WH2 domain	IPR003124,IPR028288	PF02205	GO:0003779,GO:0005856|GO:0030027|GO:0030036|GO:0030036|GO:0031209|GO:0034237|GO:0071933|GO:2000601	K06083	WAS protein family, member 3	sp|Q9UPY6|WASF3_HUMAN
g115	g115.t1	G protein-coupled receptor 12,G protein-coupled receptor 3/6/12 orphan,G protein-coupled receptor, rhodopsin-like,GPCR, rhodopsin-like, 7TM	IPR000276,IPR000599,IPR000723,IPR017452	PF00001	GO:0004930|GO:0007186|GO:0016020,GO:0016020	K04315	G protein-coupled receptor 12	sp|P47775|GPR12_HUMAN
g119	g119.t1	-	-	-	-	-	-	-
g122	g122.t1	Papain-like cysteine peptidase superfamily,Peptidase C19, ubiquitin carboxyl-terminal hydrolase,Ubiquitin carboxyl-terminal hydrolases,Ubiquitin specific protease UPS, catalytic domain,Ubiquitin specific protease, conserved site	IPR001394,IPR018200,IPR028889,IPR038765,IPR050164	PF00443	GO:0004843,GO:0004843|GO:0005634|GO:0005829|GO:0016579,GO:0004843|GO:0016579	K11842	ubiquitin carboxyl-terminal hydrolase 12/46 [EC:3.4.19.12]	sp|O75317|UBP12_HUMAN
g123	g123.t1	-	-	-	-	-	-	-
g126	g126.t1	P-loop containing nucleoside triphosphate hydrolase,Ras-related small GTPase,Small GTP-binding domain,Small GTPase	IPR001806,IPR005225,IPR027417,IPR051065	PF00071	GO:0003924|GO:0005525,GO:0005525	K07852	Ras-like protein family member 11A	sp|Q6T310|RSLBA_HUMAN
g128	g128.t1	Translation initiation factor 3,Translation initiation factor 3 (IF-3), C-terminal domain superfamily,Translation initiation factor 3 (IF-3), N-terminal domain superfamily,Translation initiation factor 3, N-terminal	IPR001288,IPR019814,IPR036787,IPR036788	PF05198	GO:0003743|GO:0003743|GO:0005739|GO:0006413|GO:0032790|GO:0043022|GO:0070124,GO:0003743|GO:0006413,GO:0006413	K02520	translation initiation factor IF-3	sp|Q32KZ1|IF3M_BOVIN
g130	g130.t1	PDZ domain,PDZ domain-containing scaffold protein,PDZ superfamily,Zinc finger, C3HC4 RING-type,Zinc finger, RING-type,Zinc finger, RING-type, conserved site,Zinc finger, RING/FYVE/PHD-type	IPR001478,IPR001841,IPR013083,IPR017907,IPR018957,IPR036034,IPR051342	PF00097,PF00595	GO:0004842,GO:0005515,GO:0046872	K10692	ligand of Numb protein X 1/2 [EC:2.3.2.27]	sp|Q8N448|LNX2_HUMAN
g131	g131.t1	DNA-directed RNA polymerase Rpb11, 13-16kDa subunit, conserved site,DNA-directed RNA polymerase subunit Rpo11-like,DNA-directed RNA polymerase, RBP11-like dimerisation domain,DNA-directed RNA polymerases I and III subunit AC19,RNA polymerase, RBP11-like subunit	IPR008193,IPR009025,IPR022905,IPR033898,IPR036603	PF13656	GO:0001054|GO:0001056|GO:0003899|GO:0005666|GO:0005736|GO:0006362|GO:0006383,GO:0003677|GO:0003899|GO:0006351,GO:0003899|GO:0006351,GO:0006351|GO:0046983	K03020	DNA-directed RNA polymerases I and III subunit RPAC2	sp|P0DPB6|RPAC2_HUMAN
g133	g133.t1	Large ribosomal subunit protein eL32,Large ribosomal subunit protein eL32 superfamily	IPR001515,IPR036351	PF01655	GO:0003735|GO:0005840|GO:0006412,GO:0003735|GO:0005840|GO:0006412|GO:0022625	K02912	large subunit ribosomal protein L32e	sp|Q90YT6|RL32_ICTPU
g134	g134.t1	GS homeobox 1/2,Homedomain-like superfamily,Homeobox, conserved site,Homeodomain,Homeodomain, metazoa	IPR001356,IPR009057,IPR017970,IPR020479,IPR042191	PF00046	GO:0000981|GO:0003700|GO:0005634|GO:1990837,GO:0000981|GO:0006355,GO:0003677	K09310	homeobox protein GSH	sp|Q9H4S2|GSX1_HUMAN
g136	g136.t1	Homedomain-like superfamily,Homeobox protein, antennapedia type,Homeobox, conserved site,Homeodomain,Homeodomain, metazoa	IPR001356,IPR009057,IPR017970,IPR017995,IPR020479	PF00046	GO:0000978|GO:0000981|GO:0003309|GO:0005634|GO:0006357,GO:0000981|GO:0006355,GO:0003677,GO:0003677|GO:0003700|GO:0005634|GO:0006355	K07594	insulin promoter factor 1	sp|P52945|PDX1_HUMAN
g137	g137.t1	Caudal homeobox,Caudal-like activation domain,Helix-turn-helix motif,Homedomain-like superfamily,Homeobox, conserved site,Homeodomain,Homeodomain, metazoa	IPR000047,IPR001356,IPR006820,IPR009057,IPR017970,IPR020479,IPR047152	PF00046,PF04731	GO:0000977|GO:0003700|GO:0005634|GO:0006357|GO:0009790|GO:0009887|GO:0009948|GO:0030154,GO:0000981|GO:0006355,GO:0003677,GO:0005634|GO:0006355|GO:0007275	K22234	homeobox protein CDX2	sp|Q99626|CDX2_HUMAN
g139	g139.t1	Protein kinase domain,Protein kinase, ATP binding site,Protein kinase-like domain superfamily,Receptor Tyrosine Kinase,Serine-threonine/tyrosine-protein kinase, catalytic domain,Tyrosine-protein kinase, active site,Tyrosine-protein kinase, catalytic domain,Tyrosine-protein kinase, receptor class III, conserved site	IPR000719,IPR001245,IPR001824,IPR008266,IPR011009,IPR017441,IPR020635,IPR050122	PF07714	GO:0004672|GO:0005524|GO:0006468,GO:0004672|GO:0006468,GO:0004713|GO:0006468,GO:0004714|GO:0005524|GO:0006468|GO:0007169,GO:0004714|GO:0005886|GO:0007169|GO:0007275|GO:0019221|GO:0019838|GO:0030183|GO:0033674|GO:0043235,GO:0005524	K23453	RSV tyrosine-protein kinase transforming protein Src [EC:2.7.10.2]	sp|P36888|FLT3_HUMAN
g140	g140.t1	Immunoglobulin I-set,Immunoglobulin domain subtype,Immunoglobulin subtype 2,Immunoglobulin-like domain,Immunoglobulin-like domain superfamily,Immunoglobulin-like fold,Protein kinase domain,Protein kinase, ATP binding site,Protein kinase-like domain superfamily,Receptor Tyrosine Kinase,Serine-threonine/tyrosine-protein kinase, catalytic domain,Tyrosine-protein kinase, active site,Tyrosine-protein …	IPR000719,IPR001245,IPR001824,IPR003598,IPR003599,IPR007110,IPR008266,IPR011009,IPR013098,IPR013783,IPR017441,IPR020635,IPR036179,IPR041348,IPR050122,IPR055229	PF07679,PF07714,PF17988,PF21339,PF22971	GO:0004672|GO:0005524|GO:0006468,GO:0004672|GO:0006468,GO:0004713|GO:0006468,GO:0004714|GO:0005524|GO:0006468|GO:0007169,GO:0004714|GO:0005886|GO:0007169|GO:0007275|GO:0019838|GO:0033674|GO:0043235,GO:0005524	K23453	RSV tyrosine-protein kinase transforming protein Src [EC:2.7.10.2]	sp|P17948|VGFR1_HUMAN
g141	g141.t1	-	-	-	-	-	-	-
g142	g142.t1	MFS transporter superfamily	IPR036259	-	GO:0005765|GO:0016020|GO:0022857|GO:0034486|GO:0055085	-	-	sp|Q7Z3Q1|S46A3_HUMAN
g145	g145.t1	Microtubule-associated tumor suppressor/Coiled-coil domain-containing protein 69	IPR051293	-	GO:0005634|GO:0005737|GO:0008017	K28608	microtubule-associated tumor suppressor 2	sp|Q5JR59|MTUS2_HUMAN
g148	g148.t1	Microtubule-associated tumor suppressor/Coiled-coil domain-containing protein 69	IPR051293	-	GO:0005634|GO:0005737|GO:0008017	-	-	sp|Q5JR59|MTUS2_HUMAN
g149	g149.t1	Microtubule-associated tumor suppressor/Coiled-coil domain-containing protein 69	IPR051293	-	GO:0005634|GO:0005737|GO:0008017	K28608	microtubule-associated tumor suppressor 2	sp|Q5JR59|MTUS2_HUMAN
g150	g150.t1	Amino acid/polyamine transporter I,Cationic amino acid transport permease,Cationic amino acid transporter, C-terminal	IPR002293,IPR004755,IPR029485	PF13520,PF13906	GO:0000064|GO:0005886|GO:0006865|GO:0015171|GO:0015189|GO:0061459|GO:0097638|GO:1903352,GO:0006865|GO:0016020,GO:0016020|GO:0022857|GO:0055085	K13863	solute carrier family 7 (cationic amino acid transporter), member 1	sp|P30825|CTR1_HUMAN
g151	g151.t1	-	-	-	-	-	-	-
g153	g153.t1	DNA/RNA polymerase superfamily,Reverse transcriptase domain	IPR000477,IPR043502	PF00078	-	K00986	RNA-directed DNA polymerase [EC:2.7.7.49]	sp|O00370|LORF2_HUMAN
g154	g154.t1	UBL3-like,UBL3-like, ubiquitin domain,UBL3-like, ubiquitin-like domain, metazoan,Ubiquitin-like domain superfamily	IPR029071,IPR039540,IPR040015,IPR047977	PF13881	-	K28515	membrane-anchored ubiquitin-fold protein	sp|O95164|UBL3_HUMAN
g158	g158.t1	HMG box A DNA-binding domain, conserved site,High Mobility Group Box (HMGB),High mobility group box domain,High mobility group box domain superfamily	IPR009071,IPR017967,IPR036910,IPR050342	PF00505,PF09011	GO:0003677|GO:0005634,GO:0006357	K10802	high mobility group protein B1	sp|P10103|HMGB1_BOVIN
g159	g159.t1	-	-	-	-	-	-	-
g160	g160.t1	Domain of unknown function DUF4650,Papain-like cysteine peptidase superfamily,USPL1 peptidase,Ubiquitin specific protease UPS, catalytic domain,Ubiquitin-specific peptidase-like, SUMO isopeptidase	IPR028889,IPR028890,IPR029388,IPR033505,IPR038765	PF15499,PF15509	GO:0015030|GO:0016926|GO:0030576|GO:0030576|GO:0032183|GO:0032183,GO:0032183	K23008	SUMO-specific isopeptidase USPL1 [EC:3.4.22.-]	sp|Q5W0Q7|USPL1_HUMAN
g161	g161.t1	-	-	-	-	-	-	-
g164	g164.t1	MEDAG/TEX26	IPR043460	-	GO:0005737	-	-	sp|Q5VYS4|MEDAG_HUMAN
g165	g165.t1	WD repeat and EF-hand domain-containing protein,WD40 repeat,WD40 repeat, conserved site,WD40-repeat-containing domain superfamily,WD40/YVTN repeat-like-containing domain superfamily	IPR001680,IPR015943,IPR019775,IPR036322,IPR051242	PF00400	GO:0005515	-	-	sp|Q8IV35|CF337_HUMAN
g167	g167.t1	ATPase, nucleotide binding domain,HSPH1, nucleotide-binding domain,Heat shock protein 70 family,Heat shock protein 70, conserved site,Heat shock protein 70kD, C-terminal domain superfamily,Heat shock protein 70kD, peptide-binding domain superfamily	IPR013126,IPR018181,IPR029047,IPR029048,IPR042053,IPR043129	PF00012	GO:0005524|GO:0005634|GO:0005829|GO:0006457|GO:0016887,GO:0005524|GO:0016887	K09485	heat shock protein 110kDa	sp|Q92598|HS105_HUMAN
g168	g168.t1	DNA/RNA polymerase superfamily,Fringe-like, glycosyltransferase domain,Reverse transcriptase domain	IPR000477,IPR003378,IPR043502	PF00078,PF02434	GO:0016020|GO:0016757	K13675	UDP-glucose:O-linked fucose beta-1,3-glucosyltransferase [EC:2.4.1.-]	sp|Q6Y288|B3GLT_HUMAN
g171	g171.t1	DNA/RNA polymerase superfamily,Endonuclease/exonuclease/phosphatase superfamily,Reverse transcriptase domain	IPR000477,IPR036691,IPR043502	PF00078	-	-	-	sp|O00370|LORF2_HUMAN
g175	g175.t1	Core shell protein Gag P30,Retroviral Gag-Pol polyproteins,Retrovirus capsid, N-terminal	IPR003036,IPR008919,IPR050462	PF02093	GO:0016032,GO:0019068	-	-	sp|P21416|GAG_GALV
g176	g176.t1	G protein-coupled receptor, rhodopsin-like,GPCR, rhodopsin-like, 7TM,Glycoprotein hormone receptor family,LDL receptor-like superfamily,Leucine-rich repeat,Leucine-rich repeat domain superfamily,Low-density lipoprotein (LDL) receptor class A repeat,Low-density lipoprotein (LDL) receptor class A, conserved site	IPR000276,IPR001611,IPR002131,IPR002172,IPR017452,IPR023415,IPR032675,IPR036055	PF00001,PF00057,PF13855	GO:0004930|GO:0007186|GO:0016020,GO:0005515,GO:0005886|GO:0007189|GO:0007190|GO:0008528|GO:0009755,GO:0007186|GO:0016020|GO:0016500,GO:0016020	-	-	sp|Q5XM32|RXFP2_CANLF
g177	g177.t1	-	-	-	-	-	-	-
g179	g179.t1	Armadillo-type fold,Cell morphogenesis protein N-terminal,Protein furry/Tao3/Mor2	IPR016024,IPR025614,IPR039867	PF14222	GO:0000902|GO:0000902|GO:0005938|GO:0030427|GO:0031175	K27804	furry protein family	sp|Q5TBA9|FRY_HUMAN
g180	g180.t1	Cell morphogenesis central region,Cell morphogenesis protein C-terminal,Protein furry, C-terminal,Protein furry/Tao3/Mor2	IPR025481,IPR029473,IPR039867,IPR045842	PF14225,PF14228,PF19421	GO:0000902|GO:0000902|GO:0005938|GO:0030427|GO:0031175	K27804	furry protein family	sp|E9Q8I9|FRY_MOUSE
g181	g181.t1	Zygote arrest protein 1	IPR026775	-	GO:0005737|GO:0006412	K18762	zygote arrest protein 1	sp|A6NP61|ZAR1L_HUMAN
g182	g182.t1	BRCA2 repeat,BRCA2, OB1,BRCA2, OB3,BRCA2, TR2 domain,Breast cancer type 2 susceptibility protein,Nucleic acid-binding, OB-fold,Tower domain	IPR002093,IPR012340,IPR015187,IPR015188,IPR015205,IPR015525,IPR055077	PF00634,PF09103,PF09104,PF09121,PF22687	GO:0000724,GO:0000724|GO:0000724|GO:0005634|GO:0006281|GO:0006355,GO:0000724|GO:0006281	K08775	breast cancer 2 susceptibility protein	sp|Q864S8|BRCA2_FELCA
g183	g183.t1	NEDD4-binding protein 2-like 1/3,P-loop containing nucleoside triphosphate hydrolase	IPR026302,IPR027417	-	-	-	-	sp|Q29S05|N42L1_BOVIN
g184	g184.t1	NEDD4-binding protein 2-like 1/3,P-loop containing nucleoside triphosphate hydrolase	IPR026302,IPR027417	PF13671	GO:0000122|GO:0003714|GO:0005634	-	-	sp|Q92802|N42L2_HUMAN
g185	g185.t1	DNA/RNA polymerase superfamily,Reverse transcriptase domain	IPR000477,IPR043502	PF00078	-	-	-	sp|O00370|LORF2_HUMAN
g186	g186.t1	Armadillo-like helical,Armadillo-type fold,Sister chromatid cohesion protein Pds5	IPR011989,IPR016024,IPR039776	PF20168	GO:0000785|GO:0005634|GO:0006281|GO:0007064|GO:0007064	K11267	sister chromatid cohesion protein PDS5	sp|Q9NTI5|PDS5B_HUMAN
g188	g188.t1	Glycoside hydrolase family 1,Glycoside hydrolase superfamily,Glycosyl hydrolases family 1, N-terminal conserved site	IPR001360,IPR017853,IPR033132	PF00232	GO:0004553|GO:0005104|GO:0005975|GO:0008543|GO:0017134,GO:0004553|GO:0005975	K14756	klotho [EC:3.2.1.31]	sp|Q9UEF7|KLOT_HUMAN
g189	g189.t1	Rho GTPase activation protein,Rho GTPase-activating protein domain,START domain,START-like domain superfamily,Sterile alpha motif domain,Sterile alpha motif/pointed domain superfamily	IPR000198,IPR001660,IPR002913,IPR008936,IPR013761,IPR023393	PF00620,PF01852,PF07647	GO:0005096|GO:0030036|GO:0035023,GO:0005515,GO:0007165,GO:0008289	K20632	deleted in liver cancer protein	sp|Q9Y3M8|STA13_HUMAN
g190	g190.t1	DNA/RNA polymerase superfamily	IPR043502	-	-	-	-	sp|O00370|LORF2_HUMAN
g193	g193.t1	-	-	-	-	-	-	sp|O00370|LORF2_HUMAN
g196	g196.t1	Armadillo-type fold,BEACH Domain-Containing,Concanavalin A-like lectin/glucanase domain superfamily,Neurobeachin, alpha-solenoid region,Neurobeachin-like, DUF1088,Neurobeachin/BDCP, DUF4704,PH-BEACH domain,PH-like domain superfamily	IPR010508,IPR011993,IPR013320,IPR016024,IPR023362,IPR031570,IPR046852,IPR050865	PF06469,PF13385,PF15787,PF20425	GO:0005829|GO:0008104|GO:0016020|GO:0019901	-	-	sp|Q8NFP9|NBEA_HUMAN
g197	g197.t1	MAB21L/Cyclic GMP-AMP synthase-like receptor,Mab-21-like, HhH/H2TH-like domain,Mab-21-like, nucleotidyltransferase domain	IPR024810,IPR046903,IPR046906	PF03281,PF20266	-	K23092	mab-21 family protein	sp|O70299|MB211_MOUSE
g198	g198.t1	BEACH Domain-Containing,BEACH domain,BEACH domain superfamily,Neurobeachin, beta-propeller domain,PH-BEACH domain,PH-like domain superfamily,WD40 repeat,WD40-repeat-containing domain superfamily,WD40/YVTN repeat-like-containing domain superfamily	IPR000409,IPR001680,IPR011993,IPR015943,IPR023362,IPR036322,IPR036372,IPR046851,IPR050865	PF02138,PF14844,PF20426	GO:0005515,GO:0005829|GO:0008104|GO:0016020|GO:0019901	-	-	sp|Q8NFP9|NBEA_HUMAN
g199	g199.t1	Cyclin,Cyclin, C-terminal domain,Cyclin, N-terminal,Cyclin-A, N-terminal APC/C binding region,Cyclin-like domain,Cyclin-like superfamily,Cyclins, cyclin-box	IPR004367,IPR006671,IPR013763,IPR032447,IPR036915,IPR039361,IPR048258	PF00134,PF02984,PF16500	-	K21663	KSHV cyclin homolog	sp|P78396|CCNA1_HUMAN
g202	g202.t1	RFXAP, C-terminal domain superfamily,Regulatory factor X-associated protein, RFXANK-binding domain	IPR029316,IPR038308	PF15289	GO:0005634|GO:0006357	K08063	regulatory factor X-associated protein	sp|O00287|RFXAP_HUMAN
g203	g203.t1	Dwarfin,MAD homology 1, Dwarfin-type,MAD homology, MH1,SMAD MH1 domain superfamily,SMAD domain, Dwarfin-type,SMAD-like domain superfamily,SMAD/FHA domain superfamily	IPR001132,IPR003619,IPR008984,IPR013019,IPR013790,IPR017855,IPR036578	PF03165,PF03166	GO:0000978|GO:0000981|GO:0006355|GO:0006357|GO:0007179|GO:0009653|GO:0030154|GO:0030509|GO:0060395|GO:0070411|GO:0071144,GO:0005515,GO:0005667|GO:0006355,GO:0006355	-	-	sp|O15198|SMAD9_HUMAN
g204	g204.t1	Dolichyl-phosphate beta-glucosyltransferase,Glycosyltransferase 2-like,Nucleotide-diphospho-sugar transferases	IPR001173,IPR029044,IPR035518	PF00535	GO:0005789|GO:0006487	K00729	dolichyl-phosphate beta-glucosyltransferase [EC:2.4.1.117]	sp|Q9Y673|ALG5_HUMAN
g205	g205.t1	Exoribonuclease, PH domain 2 superfamily,Exoribonuclease, phosphorolytic domain 1,Exoribonuclease, phosphorolytic domain 2,Exosome complex component Rrp42 subfamily,Exosome complex component Rrp43,PNPase/RNase PH domain superfamily,Ribosomal protein uS5 domain 2-type superfamily	IPR001247,IPR015847,IPR020568,IPR027408,IPR033196,IPR036345,IPR050590	PF01138,PF03725	GO:0000176|GO:0000177|GO:0000467|GO:0016075|GO:0034427|GO:0034473|GO:0034475|GO:0034476|GO:0035925|GO:0043928|GO:0071028|GO:0071035|GO:0071038,GO:0000178|GO:0006396|GO:0006401	K12586	exosome complex component RRP43	sp|Q96B26|EXOS8_HUMAN
g206	g206.t1	Transcription factor Spt20	IPR021950	-	GO:0000124|GO:0000124|GO:0003712|GO:0003712|GO:0006357	K21245	transcription factor SPT20 homolog	sp|Q8NEM7|SP20H_HUMAN
g207	g207.t1	DNA/RNA polymerase superfamily,Reverse transcriptase domain	IPR000477,IPR043502	PF00078	-	-	-	sp|O00370|LORF2_HUMAN
g210	g210.t1	Cell adhesion and biosynthesis-related protein,DNA/RNA polymerase superfamily,EMI domain,FAS1 domain,FAS1 domain superfamily,Reverse transcriptase domain	IPR000477,IPR000782,IPR011489,IPR036378,IPR043502,IPR050904	PF00078,PF02469	GO:0005515,GO:0005615|GO:0007155|GO:0030198|GO:0031012|GO:0050839	-	-	sp|Q15063|POSTN_HUMAN
g211	g211.t1	Ankyrin repeat,Ankyrin repeat-containing domain superfamily,Ion transport domain,Transient receptor ion channel domain,Transient receptor potential channel, canonical,Transient receptor potential channel, canonical 4	IPR002110,IPR002153,IPR005460,IPR005821,IPR013555,IPR036770	PF00023,PF00520,PF08344,PF12796	GO:0005216|GO:0006811|GO:0016020|GO:0055085,GO:0005262|GO:0005886|GO:0015279|GO:0016020|GO:0034703|GO:0051480|GO:0070588|GO:0070588|GO:0070679,GO:0005262|GO:0016020|GO:0070588,GO:0005515	-	-	sp|Q9UBN4|TRPC4_HUMAN
g214	g214.t1	-	-	-	-	-	-	-
g215	g215.t1	CSPG repeat,FRAS1-related extracellular matrix,FRAS1-related extracellular matrix protein, N-terminal domain	IPR039005,IPR045658,IPR051561	PF16184,PF19309	GO:0009653|GO:0062023	K23380	FRAS1-related extracelluar matrix protein 1/2	sp|Q5SZK8|FREM2_HUMAN
g216	g216.t1	CalX-like domain superfamily,FRAS1-related extracellular matrix,Na-Ca exchanger/integrin-beta4	IPR003644,IPR038081,IPR051561	PF03160	GO:0007154|GO:0016020,GO:0009653|GO:0062023	-	-	sp|Q5SZK8|FREM2_HUMAN
g217	g217.t1	Band 7 domain,Band 7/SPFH domain superfamily,Band 7/stomatin-like, conserved site,Band-7 stomatin-like,Stomatin/HflK family	IPR001107,IPR001972,IPR018080,IPR036013,IPR043202	PF01145	GO:0005886|GO:0005886,GO:0016020	K26393	stomatin-like protein 3	sp|Q8TAV4|STML3_HUMAN
g218	g218.t1	Proline and serine-rich protein 1	IPR042616	-	-	-	-	sp|Q86XN7|PRSR1_HUMAN
g219	g219.t1	Proline and serine-rich protein 1	IPR042616	-	-	-	-	sp|Q5PRE5|PRSR1_MOUSE
g220	g220.t1	NHL repeat,Six-bladed beta-propeller, TolB-like,Tripartite Motif and NHL Repeat Containing E3 Ligases	IPR001258,IPR011042,IPR050952	PF01436	GO:0000209|GO:0043161|GO:0061630,GO:0005515	-	-	sp|Q5JS37|NHLC3_HUMAN
g222	g222.t1	-	-	-	-	-	-	-
g225	g225.t1	DNA/RNA polymerase superfamily,Reverse transcriptase domain	IPR000477,IPR043502	PF00078	-	-	-	sp|O00370|LORF2_HUMAN
g227	g227.t1	Lipoma HMGIC fusion partner-like protein	IPR019372	PF10242	-	-	-	sp|Q8BM86|LHPL6_MOUSE
g229	g229.t1	-	-	-	-	-	-	-
g231	g231.t1	Conserved Oligomeric Golgi complex subunit 6, C-terminal,Conserved oligomeric Golgi complex subunit 6,Conserved oligomeric complex COG6, N-terminal	IPR010490,IPR048368,IPR048369	PF06419,PF20653	GO:0006891|GO:0006891|GO:0017119|GO:0017119,GO:0006891|GO:0017119	K20293	conserved oligomeric Golgi complex subunit 6	sp|Q9Y2V7|COG6_HUMAN
g232	g232.t1	-	-	-	-	-	-	-
g237	g237.t1	-	-	-	-	-	-	-
g239	g239.t1	-	-	-	-	-	-	sp|O00370|LORF2_HUMAN
g240	g240.t1	DNA/RNA polymerase superfamily,Reverse transcriptase domain	IPR000477,IPR043502	PF00078	-	-	-	sp|O00370|LORF2_HUMAN
g241	g241.t1	FOXO protein, KIX-binding domain,FOXO protein, transactivation domain,Fork head domain,Winged helix DNA-binding domain superfamily,Winged helix-like DNA-binding domain superfamily	IPR001766,IPR032067,IPR032068,IPR036388,IPR036390	PF00250,PF16675,PF16676	GO:0000978|GO:0000981|GO:0005634|GO:0006357|GO:0008286,GO:0003700|GO:0006355|GO:0043565	K07201	forkhead box protein O1	sp|E1BPQ1|FOXO1_BOVIN
g242	g242.t1	Fork head domain,Winged helix DNA-binding domain superfamily,Winged helix-like DNA-binding domain superfamily	IPR001766,IPR036388,IPR036390	PF00250	GO:0000978|GO:0000981|GO:0005634|GO:0006357|GO:0008286,GO:0003700|GO:0006355|GO:0043565	-	-	sp|A4L7N3|FOXO1_PIG
g243	g243.t1	Mitochondrial 28S ribosomal protein S31	IPR026299	PF15433	GO:0003735|GO:0005763	K17410	small subunit ribosomal protein S31	sp|P82925|RT31_BOVIN
g244	g244.t1	Mitochondrial Carrier,Mitochondrial carrier protein domain superfamily,Mitochondrial carrier protein, transmembrane region	IPR018108,IPR023395,IPR050567	PF00153	GO:0000064|GO:0005739|GO:0006810|GO:0022857|GO:1990575	K15101	solute carrier family 25 (mitochondrial ornithine transporter) member 2/15	sp|Q9Y619|ORNT1_HUMAN
g245	g245.t1	C2 domain superfamily,Dual-specificity lipid and protein phosphatase,Protein-tyrosine phosphatase, active site,Protein-tyrosine phosphatase-like,TPTE, protein tyrosine phosphatase-like catalytic domain,Tensin phosphatase, C2 domain,Tensin-type phosphatase domain,Tyrosine-specific protein phosphatases domain,Voltage-dependent channel domain superfamily	IPR000387,IPR014020,IPR016130,IPR027359,IPR029021,IPR029023,IPR035892,IPR045102,IPR051281	PF10409,PF22785	GO:0005829|GO:0016311|GO:0016314,GO:0016311	K18079	PTEN homologous phosphatase	sp|Q6XPS3|TPTE2_HUMAN
g246	g246.t1	Thrombospondin type-1 domain-containing protein 1	IPR038877	-	GO:0071944	K24433	thrombospondin type-1 domain-containing protein 1	sp|Q5R7R7|THSD1_PONAB
g247	g247.t1	PH-like domain superfamily,Snf8/Vps36 family,THSD1, N-terminal domain,THSD1, second Ig-like domain,Vacuolar protein sorting protein 36,Vacuolar protein sorting protein 36, GLUE domain,Winged helix DNA-binding domain superfamily,Winged helix-like DNA-binding domain superfamily	IPR011993,IPR021648,IPR036388,IPR036390,IPR037855,IPR040608,IPR056217,IPR056218	PF04157,PF24306,PF24310	GO:0000814|GO:0000814|GO:0031902|GO:0032509|GO:0043130|GO:0043130|GO:0043328,GO:0032266|GO:0043130	K12190	ESCRT-II complex subunit VPS36	sp|A5PK00|VPS36_BOVIN
g248	g248.t1	Cytoskeleton-associated protein 2, C-terminal,Protein kinase domain,Protein kinase, ATP binding site,Protein kinase-like domain superfamily,Serine/threonine-protein kinase, active site	IPR000719,IPR008271,IPR011009,IPR017441,IPR029197	PF00069,PF15297	GO:0004672|GO:0005524|GO:0006468,GO:0004672|GO:0006468,GO:0005524	K08857	serine/threonine-protein kinase Nek1/4/5 [EC:2.7.11.1]	sp|Q8WWK9|CKAP2_HUMAN
g249	g249.t1	ALG11 mannosyltransferase,ALG11 mannosyltransferase, N-terminal,Glycosyl transferase, family 1	IPR001296,IPR031814,IPR038013	PF00534,PF15924	GO:0004377,GO:0004377|GO:0004377|GO:0005789|GO:0006487|GO:0006490|GO:0016020,GO:0016757	K03844	alpha-1,2-mannosyltransferase [EC:2.4.1.131]	sp|Q2TAA5|ALG11_HUMAN
g250	g250.t1	HAD superfamily,HAD-like superfamily,Heavy metal-associated domain superfamily,Heavy metal-associated domain, HMA,Heavy metal-associated domain, copper ion-binding,Heavy-metal-associated, conserved site,P-type ATPase,P-type ATPase, A domain,P-type ATPase, A domain superfamily,P-type ATPase, cytoplasmic domain N,P-type ATPase, haloacid dehalogenase domain,P-type ATPase, phosphorylation site,P-type…	IPR001757,IPR006121,IPR006122,IPR008250,IPR017969,IPR018303,IPR023214,IPR023298,IPR023299,IPR027256,IPR036163,IPR036412,IPR044492,IPR059000	PF00122,PF00403,PF00702	GO:0000166,GO:0005215|GO:0005524|GO:0016020|GO:0016887,GO:0005507,GO:0006812|GO:0016020|GO:0019829,GO:0046872	K17686	P-type Cu+ transporter [EC:7.2.2.8]	sp|P35670|ATP7B_HUMAN
g251	g251.t1	-	-	-	-	-	-	-
g252	g252.t1	-	-	-	-	K21664	KSHV latency-associated nuclear antigen	sp|Q6NSX1|CCD70_HUMAN
g253	g253.t1	-	-	-	-	-	-	sp|A0A1B0GTI8|TM272_HUMAN
g255	g255.t1	FYVE zinc finger,PAC1/LIS1-like, WD-40 repeat,WD repeat and FYVE domain-containing protein 1/2,WD40 repeat,WD40 repeat, conserved site,WD40-repeat-containing domain superfamily,WD40/YVTN repeat-like-containing domain superfamily,Zinc finger, FYVE-related,Zinc finger, FYVE/PHD-type,Zinc finger, RING/FYVE/PHD-type	IPR000306,IPR001680,IPR011011,IPR013083,IPR015943,IPR017455,IPR019775,IPR020472,IPR036322,IPR042234	PF00400,PF01363	GO:0001934|GO:0005769|GO:0045600,GO:0005515,GO:0046872	-	-	sp|Q96P53|WDFY2_HUMAN
g256	g256.t1	WD repeat and FYVE domain-containing protein 1/2	IPR042234	-	GO:0001934|GO:0005769|GO:0045600	-	-	sp|Q96P53|WDFY2_HUMAN
g259	g259.t1	INTS6/SAGE1/DDX26B/CT45, C-terminal,Integrator complex subunit 6,Integrator complex subunit 6-like, beta-barrel domain	IPR029307,IPR051113,IPR057413	PF15300,PF25462	GO:0032039|GO:0034472	-	-	sp|Q9UL03|INT6_HUMAN
g260	g260.t1	L1 transposable element, C-terminal domain,L1 transposable element, RRM domain,L1 transposable element, dsRBD-like domain,Transposase, L1	IPR004244,IPR035300,IPR042566,IPR043636	PF02994,PF17490	-	K21664	KSHV latency-associated nuclear antigen	sp|Q9UN81|LORF1_HUMAN
g261	g261.t1	DNA/RNA polymerase superfamily,Reverse transcriptase domain	IPR000477,IPR043502	PF00078	-	-	-	sp|O00370|LORF2_HUMAN
g262	g262.t1	Serpin domain,Serpin family,Serpin superfamily,Serpin superfamily, domain 1,Serpin superfamily, domain 2	IPR000215,IPR023796,IPR036186,IPR042178,IPR042185	PF00079	GO:0004867|GO:0004867|GO:0005615|GO:0005615|GO:0010951	K23429	serpin E3	sp|A8MV23|SERP3_HUMAN
g264	g264.t1	FAM124,FAM124 domain	IPR029380,IPR046365	PF15067	-	-	-	sp|Q5RA50|F124A_PONAB
g267	g267.t1	-	-	-	-	-	-	sp|A0A1B0GVH6|CM042_HUMAN
g268	g268.t1	Adenylyl cyclase class-3/4/guanylyl cyclase,Adenylyl cyclase class-4/guanylyl cyclase, conserved site,H-NOX domain superfamily,Haem NO binding associated,Haem NO binding associated domain superfamily,Heme NO-binding,NO signalling/Golgi transport ligand-binding domain superfamily,Nucleotide cyclase	IPR001054,IPR011644,IPR011645,IPR018297,IPR024096,IPR029787,IPR038158,IPR042463	PF00211,PF07700,PF07701	GO:0004383|GO:0006182,GO:0004383|GO:0008074|GO:0019934|GO:0070482,GO:0009190|GO:0016849|GO:0035556,GO:0009190|GO:0035556,GO:0020037	K12319	guanylate cyclase soluble subunit beta [EC:4.6.1.2]	sp|P22717|GCYB2_RAT
g269	g269.t1	Ribonuclease H2 subunit B,Ribonuclease H2 subunit B, wHTH domain	IPR019024,IPR040456	PF09468	GO:0005654|GO:0006401|GO:0032299|GO:0032299	K10744	ribonuclease H2 subunit B	sp|Q5TBB1|RNH2B_HUMAN
g271	g271.t1	-	-	-	-	-	-	-
g273	g273.t1	-	-	-	-	-	-	-
g276	g276.t1	B-box-type zinc finger,Tripartite motif-containing,Zinc finger, RING-type,Zinc finger, RING-type, conserved site,Zinc finger, RING-type, eukaryotic,Zinc finger, RING/FYVE/PHD-type	IPR000315,IPR001841,IPR013083,IPR017907,IPR027370,IPR050143	PF00643,PF13445	GO:0008270	K12003	tripartite motif-containing protein 13 [EC:2.3.2.27]	sp|Q32L60|TRI13_BOVIN
g279	g279.t1	Armadillo,Armadillo-like helical,Armadillo-type fold,Atypical Arm repeat,Importin-alpha, importin-beta-binding domain	IPR000225,IPR002652,IPR011989,IPR016024,IPR032413	PF00514,PF01749,PF16186	GO:0005515,GO:0006606|GO:0061608	-	-	sp|O35344|IMA4_MOUSE
g283	g283.t1	BTB/POZ domain,Diverse Signaling and Regulatory Domain-Containing Protein,RCC1 and BTB domain-containing protein 1, BTB/POZ domain,RCC1-like domain,Regulator of chromosome condensation 1/beta-lactamase-inhibitor protein II,Regulator of chromosome condensation, RCC1,SKP1/BTB/POZ domain superfamily	IPR000210,IPR000408,IPR009091,IPR011333,IPR047996,IPR051625,IPR058923	PF00415,PF00651,PF25390	GO:0005515	K11494	RCC1 and BTB domain-containing protein	sp|Q8NDN9|RCBT1_HUMAN
g284	g284.t1	Histone-lysine N-methyltransferase SETDB,SET domain,SET domain superfamily	IPR001214,IPR046341,IPR051516	-	GO:0005515,GO:0005634|GO:0010629|GO:0046974|GO:0070828|GO:0090309	K18494	[histone H3]-lysine9 N-trimethyltransferase SETDB2 [EC:2.1.1.355]	sp|Q96T68|SETB2_HUMAN
g285	g285.t1	Armadillo-like helical,Armadillo-type fold,Endonuclease/exonuclease/phosphatase superfamily,Mo25-like	IPR011989,IPR013878,IPR016024,IPR036691	PF08569	GO:0035556|GO:0043539	K08272	calcium binding protein 39	sp|Q9H9S4|CB39L_HUMAN
g286	g286.t1	APOBEC/CMP deaminase, zinc-binding,Cytidine and deoxycytidylate deaminase domain,Cytidine deaminase-like,Deoxycytidylate deaminase domain,G protein-coupled receptor, rhodopsin-like,GPCR, rhodopsin-like, 7TM,Growth hormone secretagogue receptor/motilin receptor	IPR000276,IPR002125,IPR003905,IPR016192,IPR016193,IPR017452,IPR035105	PF00001,PF00383	GO:0003824,GO:0004930|GO:0005886|GO:0007186|GO:0008528,GO:0004930|GO:0007186|GO:0016020,GO:0007186|GO:0016020,GO:0008270|GO:0016787,GO:0016020	K05266	motilin receptor	sp|Q4R683|CDAC1_MACFA
g287	g287.t1	E3 ubiquitin-protein ligases and FN3/SPRY domain-containing proteins,Fibronectin type III,Fibronectin type III superfamily,Immunoglobulin-like fold	IPR003961,IPR013783,IPR036116,IPR050617	PF00041	GO:0005515,GO:0005737|GO:0007286|GO:0016020|GO:0043231	K24485	fibronectin type III domain-containing protein 3	sp|Q9Y2H6|FND3A_HUMAN
g289	g289.t1	-	-	-	-	K21859	KSHV transcription activator ORF45	-
g291	g291.t1	BTB/POZ domain,Diverse Signaling and Regulatory Domain-Containing Protein,RCC1-like domain,Regulator of chromosome condensation 1/beta-lactamase-inhibitor protein II,Regulator of chromosome condensation, RCC1,SKP1/BTB/POZ domain superfamily	IPR000210,IPR000408,IPR009091,IPR011333,IPR051625,IPR058923	PF00651,PF25390	GO:0005515	K11494	RCC1 and BTB domain-containing protein	sp|Q5RCZ7|RCBT2_PONAB
g292	g292.t1	Cyclin-like domain,Cyclin-like superfamily,Retinoblastoma protein family,Retinoblastoma-associated protein, B-box,Retinoblastoma-associated protein, C-terminal	IPR002719,IPR013763,IPR015030,IPR028309,IPR036915	PF01857,PF08934	GO:0000785|GO:0000977|GO:0005667|GO:0006357|GO:0030154|GO:0031175|GO:0035189|GO:0048667|GO:0051726|GO:2000134,GO:0005634|GO:0051726	-	-	sp|P13405|RB_MOUSE
g293	g293.t1	-	-	-	-	-	-	-
g294	g294.t1	Cyclin-like superfamily,Retinoblastoma protein family,Retinoblastoma-associated protein, A-box,Retinoblastoma-associated protein, N-terminal	IPR002720,IPR024599,IPR028309,IPR036915	PF01858	GO:0000785|GO:0000977|GO:0005667|GO:0006357|GO:0030154|GO:0031175|GO:0035189|GO:0048667|GO:0051726|GO:2000134,GO:0005634|GO:0051726	-	-	sp|P06400|RB_HUMAN
g295	g295.t1	BRICHOS domain,Integral membrane protein 2	IPR007084,IPR040145	PF04089	GO:0001540|GO:0005794|GO:0005886|GO:0042985|GO:0070062	K18264	integral membrane protein 2B	sp|Q3T0P7|ITM2B_BOVIN
g298	g298.t1	NUDIX hydrolase domain,NUDIX hydrolase-like domain superfamily	IPR000086,IPR015797	-	GO:0005829|GO:0006203|GO:0035539	-	-	sp|Q9NV35|NUD15_HUMAN
g299	g299.t1	ATP-citrate synthase/succinyl-CoA ligase, C-terminal domain,ATP-grasp fold,ATP-grasp fold, subdomain 1,ATP-grasp fold, succinyl-CoA synthetase-type,Succinyl-CoA synthetase-like	IPR005811,IPR011761,IPR013650,IPR013815,IPR016102	PF00549,PF08442	GO:0003824,GO:0004775|GO:0005739|GO:0006099|GO:0006104|GO:0042709,GO:0005524,GO:0005524|GO:0046872	K01900	succinyl-CoA synthetase beta subunit [EC:6.2.1.4 6.2.1.5]	sp|Q148D5|SUCB1_BOVIN
g300	g300.t1	AP endonuclease 1,Endonuclease/exonuclease/phosphatase,Endonuclease/exonuclease/phosphatase superfamily	IPR004808,IPR005135,IPR036691	PF03372	GO:0003824,GO:0003906|GO:0004518|GO:0005634|GO:0006281|GO:0006284|GO:0008081|GO:0008311	-	-	sp|O00370|LORF2_HUMAN
g301	g301.t1	DNA/RNA polymerase superfamily,Endonuclease/exonuclease/phosphatase superfamily,Reverse transcriptase domain	IPR000477,IPR036691,IPR043502	PF00078	-	K00986	RNA-directed DNA polymerase [EC:2.7.7.49]	sp|O00370|LORF2_HUMAN
g303	g303.t1	NOPS,Nucleotide-binding alpha-beta plait domain superfamily,RNA recognition motif domain,RNA-binding domain superfamily	IPR000504,IPR012677,IPR012975,IPR035979	PF00076,PF08075	GO:0003676,GO:0003723	-	-	sp|Q5RFL9|NONO_PONAB
g306	g306.t1	Alpha/Beta hydrolase fold,Esterase-like,G protein-coupled receptor, rhodopsin-like,GPCR, rhodopsin-like, 7TM,S-formylglutathione hydrolase	IPR000276,IPR000801,IPR014186,IPR017452,IPR029058	PF00001,PF00756	GO:0004930|GO:0007186|GO:0016020,GO:0005829|GO:0018738|GO:0018738|GO:0046294,GO:0016020	K04157	5-hydroxytryptamine receptor 2	sp|O46635|5HT2A_CANLF
g307	g307.t1	CH domain superfamily,Calponin homology domain,Leucine-rich repeat,Leucine-rich repeat domain superfamily,Leucine-rich repeat domain-containing protein,Leucine-rich repeat, typical subtype	IPR001611,IPR001715,IPR003591,IPR032675,IPR036872,IPR050216	PF00307,PF00560,PF13855	GO:0005515,GO:0005737	K13468	disease resistance protein	sp|P41737|LRCH1_FELCA
g308	g308.t1	-	-	-	-	-	-	sp|P62046|LRCH1_MOUSE
g310	g310.t1	Autophagy and Host Defense Regulator,Rubicon Homology Domain,Rubicon, PI3K-binding domain	IPR025258,IPR048569,IPR052428	PF13901,PF21054	GO:0000421|GO:0043231|GO:0061909|GO:0061910|GO:0097352|GO:1901981	K25948	protein associated with UVRAG as autophagy enhancer	sp|A7E316|PACER_BOVIN
g311	g311.t1	Leucine-rich repeat,Leucine-rich repeat domain superfamily,Leucine-rich repeat domain-containing protein,Leucine-rich repeat, typical subtype	IPR001611,IPR003591,IPR032675,IPR050216	PF00560,PF13855	GO:0005515,GO:0005737	K15343	E3 ubiquitin-protein ligase SspH1	sp|Q05C16|LRC63_HUMAN
g312	g312.t1	-	-	-	-	-	-	sp|Q06852|SLAP1_ACET2
g313	g313.t1	Actinin-type actin-binding domain, conserved site,CH domain superfamily,Calponin homology domain,EF-Hand 1, calcium-binding site,EF-hand domain,EF-hand domain pair,Fimbrin/Plastin	IPR001589,IPR001715,IPR002048,IPR011992,IPR018247,IPR036872,IPR039959	PF00307,PF13499	GO:0005509,GO:0005515,GO:0005737|GO:0005884|GO:0032432|GO:0051015|GO:0051015|GO:0051017|GO:0051017|GO:0051639	K17276	plastin-2	sp|P13796|PLSL_HUMAN
g314	g314.t1	Carboxypeptidase, activation peptide,Metallocarboxypeptidase-like, propeptide,N6-methyladenosine RNA Methylation Regulator,Peptidase M14, carboxypeptidase A	IPR000834,IPR003146,IPR036990,IPR052824	PF00246,PF02244	GO:0004181|GO:0006508|GO:0008270,GO:0016607	K01300	carboxypeptidase B2 [EC:3.4.17.20]	sp|Q5T200|ZC3HD_HUMAN
g316	g316.t1	-	-	-	-	-	-	-
g317	g317.t1	E3 ubiquitin-protein ligase SINA-like, animal,Seven-in-absentia protein, TRAF-like domain,TRAF-like	IPR004162,IPR008974,IPR018121	PF03145	GO:0005515,GO:0005737|GO:0006511|GO:0007275,GO:0005737|GO:0006511|GO:0007275|GO:0031624|GO:0043161|GO:0061630	K22256	seven in absentia homolog 3	sp|Q8IW03|SIAH3_HUMAN
g318	g318.t1	Chibby family	IPR028118	PF14645	-	K23403	spermatid-associated protein	sp|A6QQS3|CBY2_BOVIN
g320	g320.t1	-	-	-	-	-	-	-
g321	g321.t1	FAM194, C-terminal	IPR029281	PF14977	-	-	-	sp|Q5W0A0|ERI6B_HUMAN
g322	g322.t1	Conserved oligomeric Golgi complex subunit 3, C-terminal,Conserved oligomeric Golgi complex subunit 3, N-terminal,Conserved oligomeric Golgi complex, subunit 3	IPR007265,IPR048320,IPR048685	PF04136,PF20671	GO:0005801|GO:0006886|GO:0006891|GO:0007030|GO:0016020|GO:0017119	K20290	conserved oligomeric Golgi complex subunit 3	sp|Q96JB2|COG3_HUMAN
g324	g324.t1	Mitochondrial Metabolite Transporter,Mitochondrial carrier protein,Mitochondrial carrier protein domain superfamily,Mitochondrial carrier protein, transmembrane region	IPR002067,IPR018108,IPR023395,IPR050391	PF00153	GO:0055085	K15106	solute carrier family 25 (mitochondrial carrier), member 14/30	sp|Q8HXE3|KMCP1_MACFA
g327	g327.t1	BTB/POZ domain,BTB/POZ domain-containing protein KCTD4, C-terminal,Potassium channel tetramerisation-type BTB domain,SKP1/BTB/POZ domain superfamily	IPR000210,IPR003131,IPR011333,IPR045740	PF02214,PF19323	GO:0005515,GO:0051260	-	-	sp|Q8WVF5|KCTD4_HUMAN
g328	g328.t1	Domain of unknown function DUF3752,GPALPP motifs-containing protein 1-like,TFIIF, beta subunit, N-terminal,Transcription Factor IIF, Rap30/Rap74, interaction	IPR011039,IPR022226,IPR040504,IPR046331	PF12572,PF17683	GO:0006367	K03139	transcription initiation factor TFIIF subunit beta [EC:5.6.2.-]	sp|Q8IXQ4|GPAM1_HUMAN
g329	g329.t1	-	-	-	-	-	-	-
g330	g330.t1	-	-	-	GO:0005634|GO:0005829|GO:0008284|GO:0043066	-	-	sp|Q4R4H5|T22D1_MACFA
g333	g333.t1	-	-	-	-	-	-	-
g334	g334.t1	-	-	-	-	-	-	-
g335	g335.t1	Cytotoxic necrotizing factor-like, catalytic,Multi-copper polyphenol oxidoreductase,Multi-copper polyphenol oxidoreductase superfamily	IPR003730,IPR011324,IPR038371	PF02578	GO:0005507	K05810	purine-nucleoside/S-methyl-5'-thioadenosine phosphorylase / adenosine deaminase [EC:2.4.2.1 2.4.2.28 3.5.4.4]	sp|Q8IV20|LACC1_HUMAN
g337	g337.t1	-	-	-	-	-	-	-
g338	g338.t1	Ecto-NOX disulfide-thiol exchanger,Ecto-NOX disulfide-thiol exchanger 1/2 domain,Ecto-NOX disulfide-thiol exchanger, RNA recognition motif,Nucleotide-binding alpha-beta plait domain superfamily,RNA recognition motif domain,RNA-binding domain superfamily	IPR000504,IPR012677,IPR034140,IPR035979,IPR038876,IPR056611	PF00076,PF23267	GO:0003676,GO:0003723,GO:0003756|GO:0003954|GO:0005886|GO:0007624|GO:0009897|GO:0016491	K24982	ecto-NOX disulfide-thiol exchanger	sp|Q8TC92|ENOX1_HUMAN
g342	g342.t1	-	-	-	-	-	-	-
g343	g343.t1	Chaperone J-domain superfamily,DnaJ domain	IPR001623,IPR036869	-	GO:0001405|GO:0001671|GO:0030150	K09535	DnaJ homolog subfamily C member 15	sp|Q9Y5T4|DJC15_HUMAN
g344	g344.t1	-	-	-	-	-	-	sp|Q96J88|ESIP1_HUMAN
g346	g346.t1	FAM216	IPR029373	PF15107	-	-	-	sp|Q8N7L0|F216B_HUMAN
g347	g347.t1	Tumour necrosis factor domain,Tumour necrosis factor-like domain superfamily	IPR006052,IPR008983	PF00229	GO:0005164|GO:0006955|GO:0016020,GO:0005515	K05473	tumor necrosis factor ligand superfamily member 11	sp|O14788|TNF11_HUMAN
g349	g349.t1	-	-	-	-	-	-	-
g354	g354.t1	ATPase, dynein-related, AAA domain,P-loop containing nucleoside triphosphate hydrolase,von Willebrand factor A domain-containing protein 8	IPR011704,IPR027417,IPR039891	PF07728	GO:0005524|GO:0016887,GO:0005737	K24512	von Willebrand factor A domain-containing protein 8	sp|A3KMH1|VWA8_HUMAN
g355	g355.t1	L1 transposable element, C-terminal domain,L1 transposable element, RRM domain,L1 transposable element, dsRBD-like domain,Transposase, L1	IPR004244,IPR035300,IPR042566,IPR043636	PF02994,PF17490	-	K21664	KSHV latency-associated nuclear antigen	sp|Q9UN81|LORF1_HUMAN
g356	g356.t1	von Willebrand factor A domain-containing protein 8,von Willebrand factor A-like domain superfamily,von Willebrand factor, type A	IPR002035,IPR036465,IPR039891	-	GO:0005737	K24512	von Willebrand factor A domain-containing protein 8	sp|A3KMH1|VWA8_HUMAN
g358	g358.t1	N-terminal acetyltransferase A, auxiliary subunit,Tetratricopeptide repeat,Tetratricopeptide repeat 2,Tetratricopeptide-like helical domain superfamily	IPR011990,IPR013105,IPR019734,IPR021183	PF07719,PF12569	GO:0005515,GO:0005737|GO:0017196|GO:0031415	K20792	N-alpha-acetyltransferase 15/16, NatA auxiliary subunit	sp|Q6N069|NAA16_HUMAN
g359	g359.t1	Peptide chain release factor,Peptide chain release factor class I,Peptide chain release factor class I superfamily,Prokaryotic/Mitochondrial Release Factor	IPR000352,IPR005139,IPR045853,IPR050057	PF00472,PF03462	GO:0003747|GO:0006415,GO:0005739|GO:0070126,GO:0006415	K02835	peptide chain release factor 1	sp|Q3MHI7|RF1M_BOVIN
g360	g360.t1	BTB-kelch protein,BTB/Kelch-associated,BTB/POZ domain,KBTB, W-type LIR motif,KBTBD6/KBTBD7, BTB/POZ domain,Kelch repeat type 1,Kelch-type beta-propeller,SKP1/BTB/POZ domain superfamily	IPR000210,IPR006652,IPR011333,IPR011705,IPR015915,IPR017096,IPR046790,IPR047933	PF00651,PF01344,PF07707,PF20165	GO:0005515	K10474	kelch repeat and BTB domain-containing protein 6/7	sp|Q8WVZ9|KBTB7_HUMAN
g361	g361.t1	BTB-kelch protein,BTB/Kelch-associated,BTB/POZ domain,KBTB, W-type LIR motif,KBTBD6/KBTBD7, BTB/POZ domain,Kelch repeat type 1,Kelch-type beta-propeller,SKP1/BTB/POZ domain superfamily	IPR000210,IPR006652,IPR011333,IPR011705,IPR015915,IPR017096,IPR046790,IPR047933	PF00651,PF01344,PF07707,PF20165	GO:0005515	K10474	kelch repeat and BTB domain-containing protein 6/7	sp|Q86V97|KBTB6_HUMAN
g362	g362.t1	WW domain,WW domain superfamily,WW domain-binding protein 4	IPR001202,IPR036020,IPR040023	PF00397	GO:0000398|GO:0003723|GO:0008380|GO:0071011,GO:0005515	K13220	WW domain-binding protein 4	sp|O75554|WBP4_HUMAN
g363	g363.t1	CS domain,Ets domain,HSP20-like chaperone,Protein Sgt1-like,SGS domain,Transcription factor Elf, N-terminal,Winged helix DNA-binding domain superfamily,Winged helix-like DNA-binding domain superfamily	IPR000418,IPR007052,IPR007699,IPR008978,IPR022084,IPR036388,IPR036390,IPR044563	PF00178,PF04969,PF05002,PF12310	GO:0003700|GO:0006355|GO:0043565,GO:0051087	K09428	E74-like factor 1/2/4	sp|P32519|ELF1_HUMAN
g364	g364.t1	-	-	-	-	-	-	sp|Q96MW7|TIGD1_HUMAN
g365	g365.t1	BRICHOS domain,Chondromodulin/Tenomodulin	IPR007084,IPR043405	PF04089	GO:0001937|GO:0016525	-	-	sp|O75829|CNMD_HUMAN
g366	g366.t1	-	-	-	-	-	-	-
g367	g367.t1	Cadherin conserved site,Cadherin, N-terminal,Cadherin-like,Cadherin-like superfamily,Protocadherin/Cadherin-related Cell Adhesion	IPR002126,IPR013164,IPR015919,IPR020894,IPR050174	PF00028,PF08266	GO:0005509|GO:0007156|GO:0016020,GO:0005509|GO:0016020,GO:0005886|GO:0007155	K16499	protocadherin delta 2	sp|O95206|PCDH8_HUMAN
g368	g368.t1	-	-	-	-	-	-	-
g370	g370.t1	Olfactomedin-like domain,Olfactomedin-like domain-containing protein	IPR003112,IPR050605	PF02191	GO:0005615|GO:0007165	K25447	olfactomedin-4	sp|Q6UX06|OLFM4_HUMAN
g371	g371.t1	Cadherin conserved site,Cadherin, N-terminal,Cadherin-like,Cadherin-like superfamily,Protocadherin/Cadherin-related Cell Adhesion	IPR002126,IPR013164,IPR015919,IPR020894,IPR050174	PF00028,PF08266	GO:0005509|GO:0007156|GO:0016020,GO:0005509|GO:0016020,GO:0005886|GO:0007155	-	-	sp|O95206|PCDH8_HUMAN
g373	g373.t1	-	-	-	-	-	-	-
g375	g375.t1	-	-	-	-	-	-	-
g376	g376.t1	GTP-eEF1A, C-terminal domain,Translation elongation factor EF1A/initiation factor IF2gamma, C-terminal,Translation protein, beta-barrel domain superfamily	IPR009000,IPR009001,IPR054696	PF22594	-	-	-	sp|P62630|EF1A1_RAT
g379	g379.t1	L1 transposable element, C-terminal domain,L1 transposable element, RRM domain,L1 transposable element, dsRBD-like domain,Transposase, L1	IPR004244,IPR035300,IPR042566,IPR043636	PF02994,PF17490	-	K21664	KSHV latency-associated nuclear antigen	sp|Q9UN81|LORF1_HUMAN
g380	g380.t1	DNA/RNA polymerase superfamily,Endonuclease/exonuclease/phosphatase superfamily,Reverse transcriptase domain	IPR000477,IPR036691,IPR043502	PF00078	-	-	-	sp|O00370|LORF2_HUMAN
g381	g381.t1	DNA/RNA polymerase superfamily,Reverse transcriptase domain	IPR000477,IPR043502	PF00078	-	-	-	sp|O00370|LORF2_HUMAN
g385	g385.t1	DNA/RNA polymerase superfamily,Endonuclease/exonuclease/phosphatase superfamily,Reverse transcriptase domain	IPR000477,IPR036691,IPR043502	PF00078	-	-	-	sp|O00370|LORF2_HUMAN
g386	g386.t1	L1 transposable element, C-terminal domain,L1 transposable element, RRM domain,L1 transposable element, dsRBD-like domain,Transposase, L1	IPR004244,IPR035300,IPR042566,IPR043636	PF02994,PF17490	-	K21664	KSHV latency-associated nuclear antigen	sp|Q9UN81|LORF1_HUMAN
g387	g387.t1	DNA/RNA polymerase superfamily,Endonuclease/exonuclease/phosphatase superfamily,P-loop containing nucleoside triphosphate hydrolase,Reverse transcriptase domain,Translation protein, beta-barrel domain superfamily	IPR000477,IPR009000,IPR027417,IPR036691,IPR043502	PF00078	-	K00986	RNA-directed DNA polymerase [EC:2.7.7.49]	sp|O00370|LORF2_HUMAN
g390	g390.t1	L1 transposable element, C-terminal domain,L1 transposable element, RRM domain,L1 transposable element, dsRBD-like domain,Transposase, L1	IPR004244,IPR035300,IPR042566,IPR043636	PF02994,PF17490	-	K21664	KSHV latency-associated nuclear antigen	sp|Q9UN81|LORF1_HUMAN
g391	g391.t1	DNA/RNA polymerase superfamily,Endonuclease/exonuclease/phosphatase superfamily,Reverse transcriptase domain	IPR000477,IPR036691,IPR043502	PF00078	-	-	-	sp|O00370|LORF2_HUMAN
g392	g392.t1	DNA/RNA polymerase superfamily,Reverse transcriptase domain	IPR000477,IPR043502	PF00078	-	-	-	sp|O00370|LORF2_HUMAN
g395	g395.t1	DNA/RNA polymerase superfamily,Reverse transcriptase domain	IPR000477,IPR043502	PF00078	-	K00986	RNA-directed DNA polymerase [EC:2.7.7.49]	sp|O00370|LORF2_HUMAN
g397	g397.t1	DNA/RNA polymerase superfamily,Reverse transcriptase domain	IPR000477,IPR043502	PF00078	-	-	-	sp|O00370|LORF2_HUMAN
g398	g398.t1	L1 transposable element, C-terminal domain,L1 transposable element, RRM domain,L1 transposable element, dsRBD-like domain,Transposase, L1	IPR004244,IPR035300,IPR042566,IPR043636	PF02994,PF17490	-	K21664	KSHV latency-associated nuclear antigen	sp|Q9UN81|LORF1_HUMAN
g399	g399.t1	DNA/RNA polymerase superfamily,Endonuclease/exonuclease/phosphatase superfamily,Reverse transcriptase domain	IPR000477,IPR036691,IPR043502	-	-	-	-	sp|O00370|LORF2_HUMAN
g400	g400.t1	DNA/RNA polymerase superfamily,Reverse transcriptase domain	IPR000477,IPR043502	PF00078	-	-	-	sp|O00370|LORF2_HUMAN
g401	g401.t1	-	-	-	-	-	-	sp|O00370|LORF2_HUMAN
g402	g402.t1	Cadherin conserved site,Cadherin, N-terminal,Cadherin-like,Cadherin-like superfamily,Protocadherin/Cadherin-related Cell Adhesion	IPR002126,IPR013164,IPR015919,IPR020894,IPR050174	PF00028,PF08266	GO:0005509|GO:0007156|GO:0016020,GO:0005509|GO:0016020,GO:0005886|GO:0007155	K16499	protocadherin delta 2	sp|O14917|PCD17_HUMAN
g403	g403.t1	DNA/RNA polymerase superfamily,Reverse transcriptase domain	IPR000477,IPR043502	PF00078	-	-	-	sp|O00370|LORF2_HUMAN
g404	g404.t1	Endonuclease/exonuclease/phosphatase superfamily	IPR036691	-	-	-	-	sp|P08548|LIN1_NYCCO
g405	g405.t1	DNA/RNA polymerase superfamily,Reverse transcriptase domain	IPR000477,IPR043502	PF00078	-	K00986	RNA-directed DNA polymerase [EC:2.7.7.49]	sp|O00370|LORF2_HUMAN
g406	g406.t1	L1 transposable element, C-terminal domain,L1 transposable element, RRM domain,L1 transposable element, dsRBD-like domain,Transposase, L1	IPR004244,IPR035300,IPR042566,IPR043636	PF02994,PF17490	-	K21664	KSHV latency-associated nuclear antigen	sp|Q9UN81|LORF1_HUMAN
g407	g407.t1	DNA/RNA polymerase superfamily,Reverse transcriptase domain	IPR000477,IPR043502	PF00078	-	-	-	sp|O00370|LORF2_HUMAN
g408	g408.t1	Armadillo-like helical,Armadillo-type fold,DRF autoregulatory,Diaphanous autoregulatory domain,Diaphanous, GTPase-binding domain superfamily,Formin Homology Diaphanous subfamily,Formin, FH2 domain,Formin, FH2 domain superfamily,Formin, FH3 domain,Formin, GTPase-binding domain,Rho GTPase-binding/formin homology 3 (GBD/FH3) domain	IPR010465,IPR010472,IPR010473,IPR011989,IPR014767,IPR014768,IPR015425,IPR016024,IPR042201,IPR044933,IPR051412	PF02181,PF06345,PF06367,PF06371	GO:0003779|GO:0016043,GO:0003779|GO:0030036|GO:0031267,GO:0005884|GO:0030041	-	-	sp|Q9NSV4|DIAP3_HUMAN
g410	g410.t1	RecQ mediated genome instability protein 1, OB-fold domain,RecQ mediated genome instability protein, N-terminal OB-fold domain superfamily,Tudor domain,Tudor domain-containing protein 3, Tudor domain,Tudor domain-containing protein 3, UBA domain,UBA-like superfamily,Ubiquitin-associated domain	IPR002999,IPR009060,IPR013894,IPR015940,IPR041915,IPR042470,IPR047379	PF00567,PF08585,PF22562	GO:0005515,GO:0005634	K18404	tudor domain-containing protein 3	sp|Q2HJG4|TDRD3_BOVIN
g411	g411.t1	-	-	-	-	-	-	-
g413	g413.t1	Cadherin conserved site,Cadherin-like,Cadherin-like superfamily,Protocadherin/Cadherin-related Cell Adhesion	IPR002126,IPR015919,IPR020894,IPR050174	PF00028	GO:0005509|GO:0007156|GO:0016020,GO:0005509|GO:0016020,GO:0005886|GO:0007155	K16498	protocadherin delta 1	sp|Q8N6Y1|PCD20_HUMAN
g414	g414.t1	DNA/RNA polymerase superfamily,Reverse transcriptase domain	IPR000477,IPR043502	PF00078	-	-	-	sp|O00370|LORF2_HUMAN
g418	g418.t1	Endonuclease/exonuclease/phosphatase superfamily	IPR036691	-	-	-	-	sp|O00370|LORF2_HUMAN
g419	g419.t1	DNA/RNA polymerase superfamily,Reverse transcriptase domain	IPR000477,IPR043502	PF00078	-	-	-	sp|O00370|LORF2_HUMAN
g420	g420.t1	Endonuclease/exonuclease/phosphatase,Endonuclease/exonuclease/phosphatase superfamily	IPR005135,IPR036691	PF03372	GO:0003824	K21664	KSHV latency-associated nuclear antigen	sp|P08548|LIN1_NYCCO
g425	g425.t1	DNA/RNA polymerase superfamily,Endonuclease/exonuclease/phosphatase superfamily,Reverse transcriptase domain	IPR000477,IPR036691,IPR043502	PF00078	-	-	-	sp|O00370|LORF2_HUMAN
g428	g428.t1	DNA/RNA polymerase superfamily,Reverse transcriptase domain	IPR000477,IPR043502	PF00078	-	-	-	sp|P08548|LIN1_NYCCO
g430	g430.t1	DNA/RNA polymerase superfamily,Endonuclease/exonuclease/phosphatase superfamily,Reverse transcriptase domain	IPR000477,IPR036691,IPR043502	PF00078	-	-	-	sp|O00370|LORF2_HUMAN
g434	g434.t1	-	-	-	-	K26263	Dinovernavirus RNA-directed RNA polymerase VP2 [EC:2.7.7.48]	-
g435	g435.t1	DNA/RNA polymerase superfamily,Endonuclease/exonuclease/phosphatase superfamily,Reverse transcriptase domain	IPR000477,IPR036691,IPR043502	PF00078	-	K00986	RNA-directed DNA polymerase [EC:2.7.7.49]	sp|O00370|LORF2_HUMAN
g436	g436.t1	-	-	-	-	-	-	sp|Q9HC56|PCDH9_HUMAN
g437	g437.t1	DNA/RNA polymerase superfamily	IPR043502	-	-	-	-	sp|O00370|LORF2_HUMAN
g439	g439.t1	Cadherin conserved site,Cadherin-like,Cadherin-like superfamily,Protocadherin,Protocadherin/Cadherin-related Cell Adhesion	IPR002126,IPR013585,IPR015919,IPR020894,IPR050174	PF00028,PF08374	GO:0005509|GO:0007156|GO:0016020,GO:0005509|GO:0016020,GO:0005886|GO:0007155	K16498	protocadherin delta 1	sp|Q9HC56|PCDH9_HUMAN
g442	g442.t1	Small ribosomal subunit protein eS6,Small ribosomal subunit protein eS6, conserved site,Small ribosomal subunit protein eS6-like	IPR001377,IPR014401,IPR018282	PF01092	GO:0003735|GO:0005840|GO:0006412	K02991	small subunit ribosomal protein S6e	sp|P62755|RS6_RAT
g445	g445.t1	DNA/RNA polymerase superfamily	IPR043502	-	-	-	-	sp|O00370|LORF2_HUMAN
g446	g446.t1	L1 transposable element, C-terminal domain,L1 transposable element, RRM domain,L1 transposable element, dsRBD-like domain,Transposase, L1	IPR004244,IPR035300,IPR042566,IPR043636	PF02994,PF17490	-	K21664	KSHV latency-associated nuclear antigen	sp|Q9UN81|LORF1_HUMAN
g450	g450.t1	DNA/RNA polymerase superfamily,Reverse transcriptase domain	IPR000477,IPR043502	PF00078	-	-	-	sp|O00370|LORF2_HUMAN
g451	g451.t1	DNA/RNA polymerase superfamily,Reverse transcriptase domain	IPR000477,IPR043502	PF00078	-	K00986	RNA-directed DNA polymerase [EC:2.7.7.49]	sp|O00370|LORF2_HUMAN
g453	g453.t1	DNA/RNA polymerase superfamily,Reverse transcriptase domain	IPR000477,IPR043502	PF00078	-	-	-	sp|O00370|LORF2_HUMAN
g455	g455.t1	L1 transposable element, C-terminal domain,L1 transposable element, RRM domain,L1 transposable element, dsRBD-like domain,Transposase, L1	IPR004244,IPR035300,IPR042566,IPR043636	PF02994,PF17490	-	K21664	KSHV latency-associated nuclear antigen	sp|Q9UN81|LORF1_HUMAN
g456	g456.t1	DNA/RNA polymerase superfamily,Reverse transcriptase domain	IPR000477,IPR043502	PF00078	-	-	-	sp|O00370|LORF2_HUMAN
g460	g460.t1	-	-	-	-	K21664	KSHV latency-associated nuclear antigen	sp|P78559|MAP1A_HUMAN
g462	g462.t1	BTB/Kelch-associated,BTB/POZ domain,Kelch repeat type 1,Kelch-type beta-propeller,SKP1/BTB/POZ domain superfamily	IPR000210,IPR006652,IPR011333,IPR011705,IPR015915	PF00651,PF01344,PF07707	GO:0005515,GO:0005737|GO:0016358|GO:0030425|GO:0043025	K26382	phenyl-N-(sulfonatooxy)methanimidothioate sulfolyase [EC:4.8.1.7]	sp|Q9NR64|KLHL1_HUMAN
g463	g463.t1	-	-	-	-	-	-	-
g469	g469.t1	Dachshund domain-containing protein,Putative DNA-binding domain superfamily,SKI/SNO/DAC domain,Ski-like, DNA-binding domain superfamily	IPR003380,IPR009061,IPR037000,IPR052417	PF02437	GO:0000978|GO:0000981|GO:0005634|GO:0005667|GO:0006357	K28157	dachshund	sp|Q9UI36|DACH1_HUMAN
g472	g472.t1	L1 transposable element, C-terminal domain,L1 transposable element, RRM domain,L1 transposable element, dsRBD-like domain,Transposase, L1	IPR004244,IPR035300,IPR042566,IPR043636	PF02994,PF17490	-	K21664	KSHV latency-associated nuclear antigen	sp|Q9UN81|LORF1_HUMAN
g473	g473.t1	DNA/RNA polymerase superfamily,Endonuclease/exonuclease/phosphatase superfamily,Reverse transcriptase domain	IPR000477,IPR036691,IPR043502	PF00078	-	-	-	sp|O00370|LORF2_HUMAN
g474	g474.t1	Nucleotide-binding alpha-beta plait domain superfamily,RNA recognition motif domain,RNA-binding domain superfamily,hnRNP A1/3, RNA recognition motif 2	IPR000504,IPR012677,IPR034516,IPR035979	PF00076	GO:0000398|GO:0003730|GO:0071013,GO:0003676,GO:0003723	K12741	heterogeneous nuclear ribonucleoprotein A1/A3	sp|Q6URK4|ROA3_RAT
g475	g475.t1	GroES-like superfamily,Oxidoreductase, N-terminal domain	IPR011032,IPR041694	PF16884	-	-	-	sp|Q91YR9|PTGR1_MOUSE
g480	g480.t1	Aurora borealis protein	IPR023252	PF15280	GO:0005634|GO:0005737|GO:0007088|GO:0019901|GO:0032147|GO:0060236	K16831	protein aurora borealis	sp|Q6PGQ7|BORA_HUMAN
g481	g481.t1	Dis3-like cold-shock domain 2,Exosome complex exonuclease RRP44, S1 domain,Nucleic acid-binding, OB-fold,PIN domain,PIN-like domain superfamily,RNR Ribonuclease,Ribonuclease II/R,Ribonuclease II/R, conserved site,Rrp44-like cold shock domain	IPR001900,IPR002716,IPR012340,IPR022966,IPR029060,IPR033770,IPR033771,IPR041505,IPR050180	PF00773,PF13638,PF17215,PF17216,PF17849	GO:0000175|GO:0000176|GO:0000177|GO:0004519|GO:0006402|GO:0016075|GO:0071031,GO:0003723|GO:0004540	K12585	exosome complex exonuclease DIS3/RRP44 [EC:3.1.13.-]	sp|Q9CSH3|RRP44_MOUSE
g482	g482.t1	Progesterone-induced-blocking factor 1	IPR026205	-	GO:0005815|GO:0060271	K16538	progesterone-induced-blocking factor 1	sp|Q8WXW3|PIBF1_HUMAN
g483	g483.t1	Zinc finger C2H2 superfamily,Zinc finger C2H2-type	IPR013087,IPR036236	PF00096	GO:0000978|GO:0000981|GO:0006357	K09206	krueppel-like factor 5	sp|Q13887|KLF5_HUMAN
g484	g484.t1	-	-	-	-	-	-	-
g485	g485.t1	-	-	-	-	-	-	-
g486	g486.t1	-	-	-	-	-	-	-
g487	g487.t1	Zinc finger C2H2 superfamily,Zinc finger C2H2-type	IPR013087,IPR036236	-	GO:0000978|GO:0000981|GO:0006357	-	-	sp|Q9Y4X4|KLF12_HUMAN
g491	g491.t1	-	-	-	-	-	-	-
g492	g492.t1	Endonuclease/exonuclease/phosphatase superfamily	IPR036691	-	-	-	-	sp|O00370|LORF2_HUMAN
g493	g493.t1	DNA/RNA polymerase superfamily,Reverse transcriptase domain	IPR000477,IPR043502	PF00078	-	-	-	sp|O00370|LORF2_HUMAN
g494	g494.t1	-	-	-	-	-	-	-
g496	g496.t1	DNA/RNA polymerase superfamily,Reverse transcriptase domain	IPR000477,IPR043502	PF00078	-	-	-	sp|O00370|LORF2_HUMAN
g497	g497.t1	-	-	-	-	-	-	-
g498	g498.t1	AP endonuclease 1,Endonuclease/exonuclease/phosphatase,Endonuclease/exonuclease/phosphatase superfamily	IPR004808,IPR005135,IPR036691	PF03372	GO:0003824,GO:0003906|GO:0004518|GO:0005634|GO:0006281|GO:0006284|GO:0008081|GO:0008311	-	-	sp|O00370|LORF2_HUMAN
g499	g499.t1	DNA/RNA polymerase superfamily,Endonuclease/exonuclease/phosphatase,Endonuclease/exonuclease/phosphatase superfamily,L1 transposable element, RRM domain,Reverse transcriptase domain	IPR000477,IPR005135,IPR036691,IPR043502,IPR043636	PF00078,PF02994,PF03372	GO:0003824	K00986	RNA-directed DNA polymerase [EC:2.7.7.49]	sp|O00370|LORF2_HUMAN
g500	g500.t1	Domain of unknown function DUF3350,PH-like domain superfamily,PTB/PI domain,Rab GTPase-activating TBC domain-containing protein,Rab-GAP-TBC domain,Rab-GAP-TBC domain superfamily	IPR000195,IPR006020,IPR011993,IPR021785,IPR035969,IPR050302	PF00566,PF00640,PF11830	-	-	-	sp|O60343|TBCD4_HUMAN
g502	g502.t1	PH-like domain superfamily,PTB/PI domain	IPR006020,IPR011993	-	-	-	-	sp|O60343|TBCD4_HUMAN
g504	g504.t1	CH domain superfamily,Calponin homology domain,Domain of unknown function DUF4757,LIM domain only protein 7,PDZ domain,PDZ superfamily	IPR001478,IPR001715,IPR029978,IPR031865,IPR036034,IPR036872	PF00307,PF00595,PF15949	GO:0005515,GO:0023051|GO:0030155	K06084	F-box protein 20	sp|Q8WWI1|LMO7_HUMAN
g505	g505.t1	DNA/RNA polymerase superfamily,Reverse transcriptase domain	IPR000477,IPR043502	PF00078	-	K00986	RNA-directed DNA polymerase [EC:2.7.7.49]	sp|O00370|LORF2_HUMAN
g508	g508.t1	-	-	-	-	-	-	-
g509	g509.t1	BTB/POZ domain,KCTD8/12/16, H1 domain,Potassium channel tetramerisation-type BTB domain,Potassium channel tetramerization domain-containing protein 12, H1 domain,SKP1/BTB/POZ domain superfamily	IPR000210,IPR003131,IPR011333,IPR049905,IPR057093	PF02214,PF23110	GO:0005515,GO:0008277|GO:0042734|GO:0043235|GO:0045211,GO:0051260	K21918	BTB/POZ domain-containing protein KCTD8/12/16	sp|Q6WVG3|KCD12_MOUSE
g510	g510.t1	Class I glutamine amidotransferase-like,F-box domain,F-box-like domain superfamily,Leucine-rich repeat domain superfamily	IPR001810,IPR029062,IPR032675,IPR036047	PF00646	GO:0005515,GO:0005739	-	-	sp|Q9UKT7|FBXL3_HUMAN
g511	g511.t1	APC10/DOC domain,Filamin/ABP280 repeat-like,Galactose-binding-like domain superfamily,Immunoglobulin E-set,Immunoglobulin-like fold,PHR,PHR domain superfamily,Regulator of chromosome condensation 1/beta-lactamase-inhibitor protein II,Regulator of chromosome condensation, RCC1	IPR000408,IPR004939,IPR008979,IPR009091,IPR012983,IPR013783,IPR014756,IPR017868,IPR038648	PF03256,PF08005,PF13540	GO:0005634|GO:0005886|GO:0007411|GO:0008582|GO:0061630	K10693	RCR-type E3 ubiquitin transferase [EC:2.3.2.33]	sp|F1RD40|MYCB2_DANRE
g512	g512.t1	SLAIN motif-containing protein	IPR026179	PF15301	GO:0007020|GO:0031116|GO:0031122|GO:0035371	K16580	SLAIN motif-containing protein 1/2	sp|Q8ND83|SLAI1_HUMAN
g513	g513.t1	L1 transposable element, C-terminal domain,L1 transposable element, RRM domain,L1 transposable element, dsRBD-like domain,Transposase, L1	IPR004244,IPR035300,IPR042566,IPR043636	PF02994,PF17490	-	K21664	KSHV latency-associated nuclear antigen	sp|Q9UN81|LORF1_HUMAN
g515	g515.t1	Endothelin receptor B,Endothelin receptor family,G protein-coupled receptor, rhodopsin-like,G-protein coupled endothelin receptor,GPCR, rhodopsin-like, 7TM	IPR000276,IPR000499,IPR001112,IPR017452,IPR051193	PF00001	GO:0004930|GO:0007186|GO:0016020,GO:0004962|GO:0005886|GO:0042310|GO:0048066|GO:0086100,GO:0004962|GO:0007186|GO:0008217|GO:0016020|GO:0042310|GO:0048484,GO:0016020	K22781	HCMV envelope protein US28	sp|O62709|EDNRB_HORSE
g516	g516.t1	-	-	-	-	-	-	-
g521	g521.t1	Homedomain-like superfamily,Homeobox, conserved site,Homeodomain,Lambda repressor-like, DNA-binding domain superfamily,POU domain,POU domain transcription factor,POU-specific domain	IPR000327,IPR001356,IPR009057,IPR010982,IPR013847,IPR017970,IPR050255	PF00046,PF00157	GO:0000978|GO:0000981|GO:0006357,GO:0000981|GO:0006355,GO:0003677,GO:0003700|GO:0006355	K09366	POU domain transcription factor, class 4	sp|P17208|PO4F1_MOUSE
g522	g522.t1	-	-	-	-	-	-	-
g524	g524.t1	L1 transposable element, C-terminal domain,L1 transposable element, RRM domain,L1 transposable element, dsRBD-like domain,Transposase, L1	IPR004244,IPR035300,IPR042566,IPR043636	PF02994,PF17490	-	K21664	KSHV latency-associated nuclear antigen	sp|Q9UN81|LORF1_HUMAN
g525	g525.t1	DNA/RNA polymerase superfamily,Reverse transcriptase domain	IPR000477,IPR043502	PF00078	-	K00986	RNA-directed DNA polymerase [EC:2.7.7.49]	sp|O00370|LORF2_HUMAN
g527	g527.t1	Nucleotide-binding alpha-beta plait domain superfamily,PWI domain,RBM26, RNA recognition motif 1,RNA recognition motif domain,RNA-binding domain superfamily,RNA-binding protein 26/27,Zinc finger, CCCH-type	IPR000504,IPR000571,IPR002483,IPR012677,IPR034859,IPR035979,IPR045137	PF01480	GO:0003676,GO:0003723,GO:0003723|GO:0005634,GO:0046872	K13192	RNA-binding protein 26	sp|Q5T8P6|RBM26_HUMAN
g528	g528.t1	NEDD4/Bsd2	IPR019325	PF10176	GO:0005783|GO:0005794|GO:0006511|GO:0007034|GO:0030001|GO:0030001|GO:0031398|GO:0048471|GO:0050699,GO:0007034|GO:0030001	K25839	NEDD4 family-interacting protein	sp|Q9NV92|NFIP2_HUMAN
g529	g529.t1	DNA/RNA polymerase superfamily,Reverse transcriptase domain	IPR000477,IPR043502	PF00078	-	-	-	sp|O00370|LORF2_HUMAN
g532	g532.t1	-	-	-	-	-	-	-
g535	g535.t1	Sprouty,Sprouty domain-containing protein	IPR007875,IPR051192	PF05210	GO:0005829|GO:0040037|GO:0043407|GO:0046580|GO:0048513,GO:0007275|GO:0009966|GO:0016020	K17383	protein sprouty homolog 2	sp|Q866R9|SPY2_CHLAE
g537	g537.t1	Endonuclease/exonuclease/phosphatase superfamily	IPR036691	-	-	-	-	sp|P08548|LIN1_NYCCO
g538	g538.t1	DNA/RNA polymerase superfamily,Reverse transcriptase domain	IPR000477,IPR043502	PF00078	-	-	-	sp|O00370|LORF2_HUMAN
g539	g539.t1	-	-	-	-	-	-	-
g540	g540.t1	-	-	-	-	-	-	-
g542	g542.t1	DNA/RNA polymerase superfamily,Reverse transcriptase domain	IPR000477,IPR043502	PF00078	-	K00986	RNA-directed DNA polymerase [EC:2.7.7.49]	sp|O00370|LORF2_HUMAN
g545	g545.t1	L1 transposable element, C-terminal domain,L1 transposable element, RRM domain,L1 transposable element, dsRBD-like domain,Transposase, L1	IPR004244,IPR035300,IPR042566,IPR043636	PF02994,PF17490	-	K21664	KSHV latency-associated nuclear antigen	sp|Q9UN81|LORF1_HUMAN
g546	g546.t1	DNA/RNA polymerase superfamily,Endonuclease/exonuclease/phosphatase superfamily,Reverse transcriptase domain	IPR000477,IPR036691,IPR043502	PF00078	-	-	-	sp|O00370|LORF2_HUMAN
g547	g547.t1	DNA/RNA polymerase superfamily,Reverse transcriptase domain	IPR000477,IPR043502	PF00078	-	-	-	sp|O00370|LORF2_HUMAN
g550	g550.t1	DNA/RNA polymerase superfamily,Reverse transcriptase domain	IPR000477,IPR043502	PF00078	-	-	-	sp|O00370|LORF2_HUMAN
g552	g552.t1	DNA/RNA polymerase superfamily,Reverse transcriptase domain	IPR000477,IPR043502	PF00078	-	-	-	sp|O00370|LORF2_HUMAN
g553	g553.t1	-	-	-	-	-	-	-
g556	g556.t1	Cysteine-rich flanking region, C-terminal,Leucine-rich repeat,Leucine-rich repeat domain superfamily,Leucine-rich repeat, typical subtype	IPR000483,IPR001611,IPR003591,IPR032675	PF13855	GO:0005515,GO:0007409|GO:0051965|GO:0098839|GO:0098978|GO:0098982	K25832	SLIT and NTRK-like protein 1	sp|Q96PX8|SLIK1_HUMAN
g557	g557.t1	DNA/RNA polymerase superfamily,Reverse transcriptase domain	IPR000477,IPR043502	PF00078	-	-	-	sp|O00370|LORF2_HUMAN
g559	g559.t1	L1 transposable element, C-terminal domain,L1 transposable element, RRM domain,L1 transposable element, dsRBD-like domain,Transposase, L1	IPR004244,IPR035300,IPR042566,IPR043636	PF02994,PF17490	-	K21664	KSHV latency-associated nuclear antigen	sp|Q9UN81|LORF1_HUMAN
g560	g560.t1	DNA/RNA polymerase superfamily,Endonuclease/exonuclease/phosphatase superfamily,Reverse transcriptase domain	IPR000477,IPR036691,IPR043502	PF00078	-	-	-	sp|O00370|LORF2_HUMAN
g561	g561.t1	-	-	-	-	-	-	-
g562	g562.t1	Endonuclease/exonuclease/phosphatase superfamily	IPR036691	-	-	-	-	sp|P08548|LIN1_NYCCO
g566	g566.t1	L1 transposable element, C-terminal domain,L1 transposable element, RRM domain,L1 transposable element, dsRBD-like domain,Transposase, L1	IPR004244,IPR035300,IPR042566,IPR043636	PF02994,PF17490	-	K21664	KSHV latency-associated nuclear antigen	sp|Q9UN81|LORF1_HUMAN
g567	g567.t1	DNA/RNA polymerase superfamily,Endonuclease/exonuclease/phosphatase superfamily,Reverse transcriptase domain	IPR000477,IPR036691,IPR043502	PF00078	-	-	-	sp|O00370|LORF2_HUMAN
g568	g568.t1	Cysteine-rich flanking region, C-terminal,DNA/RNA polymerase superfamily,Leucine-rich repeat,Leucine-rich repeat domain superfamily,Leucine-rich repeat, typical subtype,Reverse transcriptase domain	IPR000477,IPR000483,IPR001611,IPR003591,IPR032675,IPR043502	PF00078,PF13855	GO:0005515,GO:0005886|GO:0007409|GO:0051965	K25837	SLIT and NTRK-like protein 6	sp|Q9H5Y7|SLIK6_HUMAN
g570	g570.t1	-	-	-	-	-	-	-
g572	g572.t1	L1 transposable element, C-terminal domain,L1 transposable element, RRM domain,L1 transposable element, dsRBD-like domain,Transposase, L1	IPR004244,IPR035300,IPR042566,IPR043636	PF02994,PF17490	-	K21664	KSHV latency-associated nuclear antigen	sp|Q9UN81|LORF1_HUMAN
g573	g573.t1	DNA/RNA polymerase superfamily,Endonuclease/exonuclease/phosphatase superfamily,Reverse transcriptase domain	IPR000477,IPR036691,IPR043502	PF00078	-	-	-	sp|O00370|LORF2_HUMAN
g574	g574.t1	DNA/RNA polymerase superfamily,Endonuclease/exonuclease/phosphatase superfamily,Reverse transcriptase domain	IPR000477,IPR036691,IPR043502	PF00078	-	K00986	RNA-directed DNA polymerase [EC:2.7.7.49]	sp|O00370|LORF2_HUMAN
g578	g578.t1	Cysteine-rich flanking region, C-terminal,Leucine-rich repeat,Leucine-rich repeat domain superfamily,Leucine-rich repeat, typical subtype	IPR000483,IPR001611,IPR003591,IPR032675	PF13855	GO:0005515,GO:0007409|GO:0051965	K25836	SLIT and NTRK-like protein 5	sp|O94991|SLIK5_HUMAN
g579	g579.t1	DNA/RNA polymerase superfamily,Reverse transcriptase domain	IPR000477,IPR043502	PF00078	-	-	-	sp|O00370|LORF2_HUMAN
g589	g589.t1	L1 transposable element, C-terminal domain,L1 transposable element, RRM domain,L1 transposable element, dsRBD-like domain,Transposase, L1	IPR004244,IPR035300,IPR042566,IPR043636	PF02994,PF17490	-	K21664	KSHV latency-associated nuclear antigen	sp|Q9UN81|LORF1_HUMAN
g590	g590.t1	DNA/RNA polymerase superfamily,Endonuclease/exonuclease/phosphatase superfamily,Reverse transcriptase domain	IPR000477,IPR036691,IPR043502	PF00078	-	-	-	sp|O00370|LORF2_HUMAN
g592	g592.t1	L1 transposable element, C-terminal domain,L1 transposable element, RRM domain,L1 transposable element, dsRBD-like domain,Transposase, L1	IPR004244,IPR035300,IPR042566,IPR043636	PF02994,PF17490	-	K21664	KSHV latency-associated nuclear antigen	sp|Q9UN81|LORF1_HUMAN
g593	g593.t1	DNA/RNA polymerase superfamily,Endonuclease/exonuclease/phosphatase superfamily,Reverse transcriptase domain	IPR000477,IPR036691,IPR043502	PF00078	-	K00986	RNA-directed DNA polymerase [EC:2.7.7.49]	sp|O00370|LORF2_HUMAN
g596	g596.t1	DNA/RNA polymerase superfamily,Reverse transcriptase domain	IPR000477,IPR043502	PF00078	-	-	-	sp|O00370|LORF2_HUMAN
g599	g599.t1	DNA/RNA polymerase superfamily,Reverse transcriptase domain	IPR000477,IPR043502	PF00078	-	K00986	RNA-directed DNA polymerase [EC:2.7.7.49]	sp|O00370|LORF2_HUMAN
g600	g600.t1	DNA/RNA polymerase superfamily,Reverse transcriptase domain	IPR000477,IPR043502	PF00078	-	-	-	sp|O00370|LORF2_HUMAN
g603	g603.t1	-	-	-	-	-	-	-
g605	g605.t1	Glypican	IPR001863	PF01153	GO:0005576|GO:0005886|GO:0009966|GO:0009986|GO:0016477|GO:0031012|GO:0090263|GO:1905475,GO:0005886|GO:0009966|GO:0031012	-	-	sp|P78333|GPC5_HUMAN
g606	g606.t1	-	-	-	-	-	-	-
g607	g607.t1	-	-	-	-	-	-	-
g608	g608.t1	DNA/RNA polymerase superfamily,Reverse transcriptase domain	IPR000477,IPR043502	PF00078	-	K00986	RNA-directed DNA polymerase [EC:2.7.7.49]	sp|O00370|LORF2_HUMAN
g609	g609.t1	-	-	-	-	-	-	sp|P78333|GPC5_HUMAN
g618	g618.t1	Glypican	IPR001863	PF01153	GO:0005576|GO:0005886|GO:0009966|GO:0009986|GO:0016477|GO:0031012|GO:0045202|GO:0062023|GO:0098696|GO:1905475,GO:0005886|GO:0009966|GO:0031012	-	-	sp|Q9Y625|GPC6_HUMAN
g619	g619.t1	Glypican,Glypican, conserved site	IPR001863,IPR019803	PF01153	GO:0005576|GO:0005886|GO:0009966|GO:0009986|GO:0016477|GO:0031012|GO:0045202|GO:0062023|GO:0098696|GO:1905475,GO:0005886|GO:0009966|GO:0031012	-	-	sp|Q9R087|GPC6_MOUSE
g620	g620.t1	-	-	-	-	-	-	-
g623	g623.t1	-	-	-	-	-	-	sp|P11369|LORF2_MOUSE
g624	g624.t1	Di-copper centre-containing domain superfamily,Tyrosinase and Hemocyanin,Tyrosinase copper-binding domain	IPR002227,IPR008922,IPR050316	PF00264	GO:0002052|GO:0004167|GO:0006583|GO:0021847|GO:0042470|GO:0048066,GO:0016491	K01827	dopachrome tautomerase [EC:5.3.3.12]	sp|P40126|TYRP2_HUMAN
g625	g625.t1	NAD(P)-binding domain,NAD(P)-binding domain superfamily	IPR016040,IPR036291	PF16363	-	K13306	dTDP-4-dehydro-6-deoxyglucose reductase [EC:1.1.1.266]	sp|O95455|TGDS_HUMAN
g626	g626.t1	GPR180-like, N-terminal domain,GPR180/TMEM145,GPR180/TMEM145, transmembrane domain	IPR019336,IPR047831,IPR053880	PF10192,PF21870	GO:0007186|GO:0019236	-	-	sp|Q86V85|GP180_HUMAN
g629	g629.t1	High mobility group box domain,High mobility group box domain superfamily,SRY-related HMG-box transcription factor-like,Transcription factor SOX	IPR009071,IPR022097,IPR036910,IPR050140	PF00505,PF12336	GO:0000122|GO:0000978|GO:0001228|GO:0005634|GO:0007420|GO:0030154|GO:0030182|GO:0045944,GO:0006355	K09267	transcription factor SOX1/3/14/21 (SOX group B)	sp|Q9Y651|SOX21_HUMAN
g630	g630.t1	-	-	-	-	-	-	sp|P11369|LORF2_MOUSE
g633	g633.t1	AAA+ ATPase domain,ABC transporter type 1, transmembrane domain,ABC transporter type 1, transmembrane domain superfamily,ABC transporter-like, ATP-binding domain,ABC transporter-like, conserved site,ATP-binding cassette transporter C-like,P-loop containing nucleoside triphosphate hydrolase	IPR003439,IPR003593,IPR011527,IPR017871,IPR027417,IPR036640,IPR050173	PF00005,PF00664	GO:0005524|GO:0016020,GO:0005524|GO:0016020|GO:0055085|GO:0140359,GO:0005524|GO:0016887,GO:0005886|GO:0016020|GO:0042626|GO:0055085	K20386	ATP-binding cassette, subfamily B, bacterial CylB	sp|E9Q236|MRP4_MOUSE
g634	g634.t1	ABC transporter type 1, transmembrane domain,ABC transporter type 1, transmembrane domain superfamily,ABC transporter-like, ATP-binding domain,ABC transporter-like, conserved site,ATP-binding cassette transporter C-like,P-loop containing nucleoside triphosphate hydrolase	IPR003439,IPR011527,IPR017871,IPR027417,IPR036640,IPR050173	PF00005,PF00664	GO:0005524|GO:0016020,GO:0005524|GO:0016020|GO:0055085|GO:0140359,GO:0005524|GO:0016887,GO:0005886|GO:0016020|GO:0042626|GO:0055085	K20386	ATP-binding cassette, subfamily B, bacterial CylB	sp|O15439|MRP4_HUMAN
g638	g638.t1	Claudin,Claudin, conserved site,Claudin-10,PMP-22/EMP/MP20/Claudin	IPR003554,IPR004031,IPR006187,IPR017974	PF00822	GO:0005198|GO:0005923,GO:0016020	K06087	claudin	sp|Q5R8E5|CLD10_PONAB
g639	g639.t1	Cilium assembly protein DZIP1 domain,Cilium assembly protein DZIP1, N-terminal,DZIP and RILPL,Zinc finger C2H2-type	IPR013087,IPR032714,IPR051241,IPR058883	PF13815,PF25977	GO:0005737|GO:0036064|GO:0060271	K16470	zinc finger protein DZIP1	sp|Q86YF9|DZIP1_HUMAN
g641	g641.t1	Chaperone J-domain superfamily,DnaJ Homolog Subfamily C Member 3 Co-Chaperones,DnaJ domain,Tetratricopeptide repeat,Tetratricopeptide-like helical domain superfamily	IPR001623,IPR011990,IPR019734,IPR036869,IPR051727	PF00226,PF00515,PF13432	GO:0005515,GO:0005783|GO:0034975|GO:0051087|GO:0051787	K09523	DnaJ homolog subfamily C member 3	sp|Q13217|DNJC3_HUMAN
g642	g642.t1	Glucosyltransferase 24, catalytic domain,Nucleotide-diphospho-sugar transferases,UDP-glucose:Glycoprotein Glucosyltransferase,UDP-glucose:glycoprotein glucosyltransferase, thioredoxin-like domain 4,UGGT, thioredoxin-like domain 2,UGGT, thioredoxin-like domain 3	IPR009448,IPR029044,IPR040497,IPR040525,IPR040692,IPR040694	PF06427,PF18401,PF18402,PF18403,PF18404	GO:0003980|GO:0003980|GO:0005783|GO:0009101|GO:0018279|GO:0036503|GO:0051082,GO:0003980|GO:0009101	K11718	UDP-glucose:glycoprotein glucosyltransferase [EC:2.4.1.-]	sp|Q9NYU1|UGGG2_HUMAN
g643	g643.t1	Large ribosomal subunit protein eL6,Large ribosomal subunit protein eL6, KOW domain,Large ribosomal subunit protein eL6, conserved site,Large ribosomal subunit protein uL2, domain 2,Large ribosomal subunit protein uL6, N-terminal,Translation protein SH3-like domain superfamily	IPR000915,IPR005568,IPR008991,IPR014722,IPR041997,IPR049633	PF01159,PF03868	GO:0000027|GO:0002181|GO:0003723|GO:0003735|GO:0003735|GO:0005840|GO:0006412|GO:0022625,GO:0003735|GO:0005840|GO:0006412	K02934	large subunit ribosomal protein L6e	sp|Q02878|RL6_HUMAN
g644	g644.t1	-	-	-	-	-	-	sp|O00370|LORF2_HUMAN
g645	g645.t1	UDP-glucose:Glycoprotein Glucosyltransferase,UGGT, thioredoxin-like domain 1	IPR009448,IPR040693	PF18400	GO:0003980|GO:0003980|GO:0005783|GO:0009101|GO:0018279|GO:0036503|GO:0051082	K11718	UDP-glucose:glycoprotein glucosyltransferase [EC:2.4.1.-]	sp|Q9NYU1|UGGG2_HUMAN
g647	g647.t1	Heparan sulphate 6-sulfotransferase/Protein-tyrosine sulfotransferase,P-loop containing nucleoside triphosphate hydrolase,Sulfotransferase	IPR005331,IPR010635,IPR027417	PF03567	GO:0008146|GO:0015015|GO:0016020|GO:0017095,GO:0008146|GO:0016020	-	-	sp|Q9QYK4|H6ST3_MOUSE
g648	g648.t1	-	-	-	-	-	-	-
g649	g649.t1	-	-	-	-	-	-	-
g650	g650.t1	DNA/RNA polymerase superfamily,Reverse transcriptase domain	IPR000477,IPR043502	PF00078	-	K00986	RNA-directed DNA polymerase [EC:2.7.7.49]	sp|O00370|LORF2_HUMAN
g651	g651.t1	Heparan sulphate 6-sulfotransferase/Protein-tyrosine sulfotransferase,P-loop containing nucleoside triphosphate hydrolase,Sulfotransferase	IPR005331,IPR010635,IPR027417	PF03567	GO:0008146|GO:0015015|GO:0016020|GO:0017095,GO:0008146|GO:0016020	-	-	sp|Q8IZP7|H6ST3_HUMAN
g653	g653.t1	G protein-coupled receptor, rhodopsin-like,GPCR, rhodopsin-like, 7TM	IPR000276,IPR017452	PF00001	GO:0004930|GO:0007186|GO:0016020,GO:0005886|GO:0007186|GO:0038023,GO:0016020	K08419	oxoglutarate (alpha-ketoglutarate) receptor 1	sp|Q96P68|OXGR1_HUMAN
g656	g656.t1	-	-	-	-	-	-	-
g658	g658.t1	E3 ligase, CCCH-type zinc finger,Zinc finger, CCCH-type	IPR000571,IPR041367	PF00642,PF18044	GO:0003723|GO:0005654|GO:0005737|GO:0043484,GO:0046872	K14943	muscleblind	sp|Q5R4F5|MBNL2_PONAB
g659	g659.t1	P-loop containing nucleoside triphosphate hydrolase,Ras-related protein Rap2,Small GTP-binding domain,Small GTPase,Small GTPase, Ras-type	IPR001806,IPR005225,IPR020849,IPR027417,IPR041840	PF00071	GO:0003924|GO:0005525,GO:0003924|GO:0032486,GO:0005525,GO:0005525|GO:0007165|GO:0016020	K07837	Ras-related protein Rap-2A	sp|P10114|RAP2A_HUMAN
g661	g661.t1	-	-	-	-	-	-	-
g662	g662.t1	Armadillo-like helical,Armadillo-type fold,HEAT repeat,IPO4/5-like, TPR repeats domain,Importin beta family,Importin repeat 4,Importin repeat 6,Importin subunit beta-1/Transportin-1-like, TPR repeats,TOG domain	IPR000357,IPR011989,IPR016024,IPR034085,IPR040122,IPR041389,IPR041653,IPR057672,IPR058584	PF02985,PF13513,PF18808,PF18829,PF25574,PF25780	GO:0005515,GO:0006606	K20222	importin-5	sp|O00410|IPO5_HUMAN
g663	g663.t1	-	-	-	-	-	-	-
g666	g666.t1	Band 4.1 domain,Ezrin/radixin/moesin-like,FARP1/FARP2/FRMD7, FERM domain C-lobe,FERM adjacent,FERM central domain,FERM conserved site,FERM domain,FERM superfamily, second domain,FERM, C-terminal PH-like domain,FERM, N-terminal,FERM/acyl-CoA-binding protein superfamily,PH-like domain superfamily,RAC1-specific guanine nucleotide exchange factor,Ubiquitin-like domain superfamily	IPR000299,IPR000798,IPR011993,IPR014352,IPR014847,IPR018979,IPR018980,IPR019747,IPR019748,IPR019749,IPR029071,IPR035963,IPR041788,IPR051835	PF00373,PF08736,PF09379,PF09380	GO:0005085,GO:0008092	-	-	sp|Q9Y4F1|FARP1_HUMAN
g667	g667.t1	Dbl homology (DH) domain superfamily,Dbl homology domain,PH-like domain superfamily,Pleckstrin homology domain,RAC1-specific guanine nucleotide exchange factor	IPR000219,IPR001849,IPR011993,IPR035899,IPR051835	PF00169,PF00621	GO:0005085	-	-	sp|F1LYQ8|FARP1_RAT
g668	g668.t1	Programmed cell death protein 10, dimerisation domain superfamily,Protein kinase domain,Protein kinase-like domain superfamily,STE20/SPS1-related Proline-Alanine-rich Kinase	IPR000719,IPR011009,IPR046409,IPR050629	PF00069	GO:0004672|GO:0005524|GO:0006468,GO:0004674|GO:0005737|GO:0005794|GO:0006468|GO:0030336	K08838	serine/threonine-protein kinase 24/25/MST4 [EC:2.7.11.1]	sp|Q9Y6E0|STK24_HUMAN
g669	g669.t1	L1 transposable element, C-terminal domain,L1 transposable element, RRM domain,L1 transposable element, dsRBD-like domain,Transposase, L1	IPR004244,IPR035300,IPR042566,IPR043636	PF02994,PF17490	-	K21664	KSHV latency-associated nuclear antigen	sp|Q9UN81|LORF1_HUMAN
g670	g670.t1	Endonuclease/exonuclease/phosphatase superfamily	IPR036691	-	-	-	-	sp|O00370|LORF2_HUMAN
g671	g671.t1	DNA/RNA polymerase superfamily,Reverse transcriptase domain	IPR000477,IPR043502	PF00078	-	-	-	sp|O00370|LORF2_HUMAN
g673	g673.t1	-	-	-	-	-	-	-
g674	g674.t1	MFS transporter superfamily,PTR2 family proton/oligopeptide symporter, conserved site,Proton-dependent oligopeptide transporter family	IPR000109,IPR018456,IPR036259	PF00854	GO:0006857|GO:0016020|GO:0022857,GO:0016020|GO:0022857|GO:0055085	-	-	sp|Q8WMX5|S15A1_CANLF
g675	g675.t1	Armadillo-type fold,C2 DOCK-type domain,C2 domain superfamily,DOCKER domain,DOCKER, Lobe A,DOCKER, Lobe B,DOCKER, Lobe C,Dedicator of cytokinesis,Dedicator of cytokinesis C/D, N-terminal,Dedicator of cytokinesis, C-terminal, lobe A,Dedicator of cytokinesis, C-terminal, lobe C,PH-like domain superfamily,Pleckstrin homology domain	IPR001849,IPR011993,IPR016024,IPR021816,IPR026791,IPR027007,IPR027357,IPR035892,IPR043161,IPR043162,IPR046769,IPR046770,IPR046773	PF00169,PF06920,PF11878,PF14429,PF20421,PF20422	GO:0005085|GO:0005085|GO:0007264|GO:0043547	K21853	dedicator of cytokinesis protein 9/10/11	sp|Q9BZ29|DOCK9_HUMAN
g676	g676.t1	-	-	-	-	-	-	sp|Q5ZJQ8|UBAC2_CHICK
g677	g677.t1	G protein-coupled receptor, rhodopsin-like,GPCR, rhodopsin-like, 7TM	IPR000276,IPR017452	PF00001	GO:0004930|GO:0005886|GO:0007200|GO:0035025,GO:0004930|GO:0007186|GO:0016020,GO:0016020	K08410	N-arachidonyl glycine receptor	sp|Q3T0E9|GPR18_BOVIN
g678	g678.t1	UBA-like superfamily,UBAC2, UBA domain,Ubiquitin-associated domain	IPR009060,IPR015940,IPR041928	PF00627	GO:0005515	K25216	ubiquitin-associated domain-containing protein 2	sp|Q8R1K1|UBAC2_MOUSE
g682	g682.t1	L1 transposable element, C-terminal domain,L1 transposable element, RRM domain,L1 transposable element, dsRBD-like domain,Transposase, L1	IPR004244,IPR035300,IPR042566,IPR043636	PF02994,PF17490	-	K21664	KSHV latency-associated nuclear antigen	sp|Q9UN81|LORF1_HUMAN
g683	g683.t1	Endonuclease/exonuclease/phosphatase superfamily	IPR036691	-	-	-	-	sp|O00370|LORF2_HUMAN
g685	g685.t1	Citramalyl-CoA lyase,HpcH/HpaI aldolase/citrate lyase domain,Pyruvate kinase-like domain superfamily,Pyruvate/Phosphoenolpyruvate kinase-like domain superfamily	IPR005000,IPR015813,IPR040186,IPR040442	PF03328	GO:0003824,GO:0047777|GO:0106064	K11390	citrate lyase subunit beta-like protein [EC:4.1.-.-]	sp|Q8N0X4|CLYBL_HUMAN
g686	g686.t1	C2H2-type zinc-finger protein GLI-like,ZIC protein, zinc finger domain,ZIC1-5/GLI1-3like, C2H2 zinc finger,Zinc finger C2H2 superfamily,Zinc finger C2H2-type	IPR013087,IPR036236,IPR041643,IPR043359,IPR056436	PF00096,PF18366,PF23561	GO:0000977|GO:0000978|GO:0000981|GO:0005634|GO:0005634|GO:0006357|GO:0006357	K09226	zinc finger protein ZIC 5	sp|Q96T25|ZIC5_HUMAN
g687	g687.t1	Gamma-glutamyl cyclotransferase-like,Gamma-glutamyl cyclotransferase-like superfamily,Gamma-glutamylcyclotransferase, AIG2-like domain,Protein O-mannosyl-transferase TMTC, DUF1736,Tetratricopeptide repeat,Tetratricopeptide-like helical domain superfamily	IPR009288,IPR011990,IPR013024,IPR013618,IPR019734,IPR036568	PF06094,PF08409,PF13181,PF13432	GO:0000030|GO:0005783|GO:0030968|GO:0035269,GO:0005515	K23424	protein O-mannosyl-transferase [EC:2.4.1.-]	sp|Q5T4D3|TMTC4_HUMAN
g688	g688.t1	Ion transport domain,Sodium leak channel NALCN,Voltage-dependent channel domain superfamily	IPR005821,IPR027359,IPR028823	PF00520	GO:0005216|GO:0006811|GO:0016020|GO:0055085,GO:0005261|GO:0005261|GO:0005886|GO:0032224|GO:0032230	K21863	sodium leak channel non-selective protein	sp|Q8IZF0|NALCN_HUMAN
g689	g689.t1	Ion transport domain,Sodium leak channel NALCN	IPR005821,IPR028823	PF00520	GO:0005216|GO:0006811|GO:0016020|GO:0055085,GO:0005261|GO:0005261|GO:0005886|GO:0032224|GO:0032230	-	-	sp|Q8BXR5|NALCN_MOUSE
g690	g690.t1	Epidermal growth factor-like domain, extracellular,Integrin beta subunit,Integrin beta, epidermal growth factor-like domain 2,Integrins beta, I-EGF domain, conserved site	IPR013111,IPR015812,IPR057073,IPR057243	PF07974,PF23105	GO:0005178|GO:0005925|GO:0007160|GO:0007229|GO:0008305|GO:0009986|GO:0016477|GO:0033627|GO:0098609	-	-	sp|O95965|ITGBL_HUMAN
g692	g692.t1	-	-	-	-	-	-	sp|Q92915|FGF14_HUMAN
g695	g695.t1	-	-	-	-	-	-	-
g696	g696.t1	-	-	-	-	-	-	-
g697	g697.t1	DNA/RNA polymerase superfamily,Reverse transcriptase domain	IPR000477,IPR043502	PF00078	-	-	-	sp|O00370|LORF2_HUMAN
g698	g698.t1	Peptidase S8, subtilisin, His-active site,Peptidase S8, subtilisin, Ser-active site,Peptidase S8, subtilisin-related,Peptidase S8/S53 domain,Peptidase S8/S53 domain superfamily,Subtilisin-like serine protease,Tripeptidyl peptidase II, C-terminal domain, arthropoda,Tripeptidyl peptidase II, Ig-like domain superfamily,Tripeptidyl peptidase II, second Ig-like domain,Tripeptidyl-peptidase 2, C-termin…	IPR000209,IPR015500,IPR022229,IPR022232,IPR022398,IPR023828,IPR034051,IPR036852,IPR046939,IPR046940,IPR048383,IPR048384,IPR050131	PF00082,PF12580,PF12583,PF21223,PF21316	GO:0004252|GO:0006508,GO:0005829|GO:0008240,GO:0006508|GO:0008236,GO:0006508|GO:0008240	K01280	tripeptidyl-peptidase II [EC:3.4.14.10]	sp|A5PK39|TPP2_BOVIN
g699	g699.t1	Lysine methyltransferase,S-adenosyl-L-methionine-dependent methyltransferase superfamily	IPR019410,IPR029063	PF10294	-	K21805	protein N-lysine methyltransferase METTL21C [EC:2.1.1.-]	sp|Q5VZV1|MT21C_HUMAN
g700	g700.t1	Coiled-coil domain-containing protein 168, N-terminal,Filamin/ABP280 repeat,Filamin/ABP280 repeat-like,Glycosyl transferase CAP10 domain,Immunoglobulin E-set,Immunoglobulin-like fold,Leucine-rich repeat transmembrane protein	IPR001298,IPR006598,IPR013783,IPR014756,IPR017868,IPR031624,IPR053366	PF00630,PF05686,PF15804	GO:0005515	K13667	EGF-domain serine glucosyl/xylosyltransferase [EC:2.4.1.376 2.4.2.63]	sp|Q8NDH2|CC168_HUMAN
g701	g701.t1	-	-	-	GO:0003697|GO:0004520|GO:0005634	-	-	sp|Q86UB2|BIVM_HUMAN
g702	g702.t1	5'-3' exonuclease, C-terminal domain superfamily,Helix-hairpin-helix motif, class 2,Lysine methyltransferase,PIN-like domain superfamily,S-adenosyl-L-methionine-dependent methyltransferase superfamily,XPG conserved site,XPG-I domain,XPG/Rad2 endonuclease,XPG/Rad2 endonuclease, eukaryotes	IPR001044,IPR006084,IPR006086,IPR008918,IPR019410,IPR019974,IPR029060,IPR029063,IPR036279	PF00867,PF10294	GO:0003677|GO:0003824,GO:0003697|GO:0004519|GO:0005634|GO:0006289,GO:0003697|GO:0004520|GO:0005634,GO:0004518,GO:0016788	K10846	DNA excision repair protein ERCC-5	sp|P28715|ERCC5_HUMAN
g703	g703.t1	-	-	-	-	-	-	sp|P08548|LIN1_NYCCO
g705	g705.t1	Bile acid:sodium symporter,Bile acid:sodium symporter/arsenical resistance protein Acr3,Sodium/solute symporter superfamily	IPR002657,IPR004710,IPR038770	PF01758	GO:0008508|GO:0015721|GO:0016324,GO:0016020	-	-	sp|Q12908|NTCP2_HUMAN
g711	g711.t1	-	-	-	-	-	-	-
g713	g713.t1	-	-	-	-	-	-	-
g718	g718.t1	-	-	-	-	-	-	-
g719	g719.t1	DNA/RNA polymerase superfamily,Endonuclease/exonuclease/phosphatase superfamily,Reverse transcriptase domain	IPR000477,IPR036691,IPR043502	PF00078	-	K00986	RNA-directed DNA polymerase [EC:2.7.7.49]	sp|O00370|LORF2_HUMAN
g721	g721.t1	-	-	-	-	-	-	-
g726	g726.t1	-	-	-	-	-	-	-
g730	g730.t1	-	-	-	-	-	-	-
g731	g731.t1	-	-	-	-	-	-	-
g734	g734.t1	-	-	-	-	-	-	-
g735	g735.t1	-	-	-	-	-	-	-
g737	g737.t1	-	-	-	-	-	-	-
g739	g739.t1	-	-	-	-	-	-	sp|Q8IDX6|RH2A_PLAF7
g742	g742.t1	-	-	-	-	-	-	-
g745	g745.t1	-	-	-	-	-	-	-
g747	g747.t1	-	-	-	-	-	-	-
g750	g750.t1	NALCN channel auxiliary factor 1/2	IPR055288	-	GO:0005886|GO:0015275|GO:0098703	K28469	NALCN channel auxiliary factor	sp|B1AL88|NALF1_HUMAN
g752	g752.t1	-	-	-	-	-	-	-
g753	g753.t1	-	-	-	-	-	-	-
g754	g754.t1	NALCN channel auxiliary factor 1/2	IPR055288	-	GO:0005886|GO:0015275|GO:0098703	K28469	NALCN channel auxiliary factor	sp|Q8CCS2|NALF1_MOUSE
g755	g755.t1	-	-	-	-	-	-	-
g756	g756.t1	DNA/RNA polymerase superfamily,Endonuclease/exonuclease/phosphatase superfamily,Reverse transcriptase domain	IPR000477,IPR036691,IPR043502	PF00078	-	-	-	sp|O00370|LORF2_HUMAN
g758	g758.t1	DNA/RNA polymerase superfamily,L1 transposable element, RRM domain,Reverse transcriptase domain	IPR000477,IPR043502,IPR043636	PF00078,PF02994	-	-	-	sp|O00370|LORF2_HUMAN
g759	g759.t1	BRCT domain,BRCT domain superfamily,DNA Ligase 4, adenylation domain,DNA ligase 4,DNA ligase IV domain,DNA ligase, ATP-dependent,DNA ligase, ATP-dependent, C-terminal,DNA ligase, ATP-dependent, N-terminal,DNA ligase, ATP-dependent, N-terminal domain superfamily,DNA ligase, ATP-dependent, central,DNA ligase, ATP-dependent, conserved site,Nucleic acid-binding, OB-fold	IPR000977,IPR001357,IPR012308,IPR012309,IPR012310,IPR012340,IPR016059,IPR021536,IPR029710,IPR036420,IPR036599,IPR044125	PF00533,PF01068,PF04675,PF04679,PF11411	GO:0003677|GO:0003677|GO:0003910|GO:0003910|GO:0005524|GO:0005524|GO:0005958|GO:0006281|GO:0006297|GO:0006303|GO:0032807|GO:0033152,GO:0003677|GO:0003910|GO:0006281|GO:0006310,GO:0003909,GO:0003910,GO:0003910|GO:0005524|GO:0006281|GO:0006310,GO:0003910|GO:0005524|GO:0071897,GO:0003910|GO:0006281|GO:0006310,GO:0005524	K10777	DNA ligase 4 [EC:6.5.1.1]	sp|P49917|DNLI4_HUMAN
g761	g761.t1	Alpha/Beta hydrolase fold,Alpha/beta hydrolase fold-1	IPR000073,IPR029058	PF00561	GO:0008474|GO:0016020	K24083	abhydrolase domain-containing protein 13 [EC:3.-.-.-]	sp|Q7L211|ABHDD_HUMAN
g762	g762.t1	Tumor Necrosis Factor Ligand Superfamily,Tumour necrosis factor-like domain superfamily	IPR008983,IPR051748	-	GO:0005515,GO:0005615|GO:0030890|GO:0048018	-	-	sp|Q9Y275|TN13B_HUMAN
g767	g767.t1	Ankyrin repeat,Ankyrin repeat-containing domain superfamily,Kinesin motor domain superfamily,Myosin head, motor domain-like,P-loop containing nucleoside triphosphate hydrolase,Unconventional myosin-XVI	IPR001609,IPR002110,IPR027417,IPR036770,IPR036961,IPR052838	PF00063,PF13857	GO:0003774|GO:0005524|GO:0016459,GO:0005515,GO:0005654|GO:0016459|GO:0019903|GO:0043491|GO:0048471|GO:0048812|GO:0051015|GO:2000134	-	-	sp|Q9Y6X6|MYO16_HUMAN
g768	g768.t1	Neuronal tyrosine-phosphorylated phosphoinositide-3-kinase adapter, C-terminal domain,Neuronal tyrosine-phosphorylated phosphoinositide-3-kinase adapter, N-terminal,P-loop containing nucleoside triphosphate hydrolase,Unconventional myosin-XVI	IPR027417,IPR029353,IPR039482,IPR052838	PF15439,PF15452	GO:0005654|GO:0016459|GO:0019903|GO:0043491|GO:0048471|GO:0048812|GO:0051015|GO:2000134	-	-	sp|Q9Y6X6|MYO16_HUMAN
g769	g769.t1	-	-	-	-	-	-	-
g774	g774.t1	-	-	-	-	-	-	-
g775	g775.t1	IRS-type PTB domain,Insulin receptor substrate,PH-like domain superfamily,Pleckstrin homology domain	IPR001849,IPR002404,IPR011993,IPR039011	PF00169,PF02174	GO:0005158|GO:0005158|GO:0005829|GO:0005886|GO:0008286|GO:0008286|GO:0043548	K07187	insulin receptor substrate 2	sp|P81122|IRS2_MOUSE
g776	g776.t1	-	-	-	-	-	-	-
g778	g778.t1	-	-	-	-	-	-	-
g779	g779.t1	C-type lectin fold,Collagen IV, non-collagenous,Collagen IV, non-collagenous domain superfamily,Collagen superfamily,Collagen triple helix repeat	IPR001442,IPR008160,IPR016187,IPR036954,IPR050149	PF01391,PF01413	GO:0005201|GO:0005581,GO:0005587|GO:0005615|GO:0030020|GO:0030198|GO:0031012|GO:0062023	-	-	sp|P02463|CO4A1_MOUSE
g780	g780.t1	-	-	-	-	-	-	-
g784	g784.t1	Collagen superfamily,Collagen triple helix repeat	IPR008160,IPR050149	PF01391	GO:0005615|GO:0030020|GO:0030198|GO:0031012|GO:0062023	-	-	sp|P08572|CO4A2_HUMAN
g785	g785.t1	C-type lectin fold,Collagen IV, non-collagenous,Collagen IV, non-collagenous domain superfamily,Protein NDNF	IPR001442,IPR016187,IPR019326,IPR036954	PF01413	GO:0005201|GO:0005581	-	-	sp|P08572|CO4A2_HUMAN
g786	g786.t1	P-loop containing nucleoside triphosphate hydrolase,Small GTPase	IPR001806,IPR027417	PF00071,PF08477	GO:0003924|GO:0005525	K07911	Ras-related protein Rab-20	sp|Q9NX57|RAB20_HUMAN
g787	g787.t1	ATP/ADP-dependent (S)-NAD(P)H-hydrate dehydratase,Ribokinase-like	IPR000631,IPR029056	PF01256	GO:0016836,GO:0047453|GO:0110051	K17757	ATP-dependent NAD(P)H-hydrate dehydratase [EC:4.2.1.93]	sp|E2QUI9|NNRD_CANLF
g788	g788.t1	Aminoacyl-tRNA synthetase, class Ia, anticodon-binding,Cysteinyl-tRNA synthetase/mycothiol ligase,Rossmann-like alpha/beta/alpha sandwich fold,tRNA synthetases class I, catalytic domain	IPR009080,IPR014729,IPR024909,IPR032678	PF01406	GO:0000166|GO:0004812|GO:0005524|GO:0006418,GO:0004817|GO:0005524|GO:0005737|GO:0006423	-	-	sp|Q2KIF8|SYCM_BOVIN
g791	g791.t1	ING family,Inhibitor of growth protein 1, PHD-type zinc finger,Inhibitor of growth protein, N-terminal histone-binding,Zinc finger, FYVE/PHD-type,Zinc finger, PHD-finger,Zinc finger, PHD-type,Zinc finger, PHD-type, conserved site,Zinc finger, RING/FYVE/PHD-type	IPR001965,IPR011011,IPR013083,IPR019786,IPR019787,IPR024610,IPR028643,IPR028651	PF12998	GO:0005634|GO:0006355|GO:0035064|GO:0045893	K19197	inhibitor of growth protein 1	sp|Q9QXV3|ING1_MOUSE
g792	g792.t1	-	-	-	-	-	-	-
g795	g795.t1	Ankyrin repeat,Ankyrin repeat-containing domain superfamily	IPR002110,IPR036770	PF12796	GO:0005515	-	-	sp|Q9NXR5|ANR10_HUMAN
g796	g796.t1	-	-	-	-	-	-	-
g797	g797.t1	Centromere and Transposable Element-Derived Protein,DDE superfamily endonuclease domain,DNA binding HTH domain, Psq-type,HTH CenpB-type DNA-binding domain,Homedomain-like superfamily,Ribonuclease H superfamily,Winged helix-like DNA-binding domain superfamily	IPR004875,IPR006600,IPR007889,IPR009057,IPR036388,IPR036397,IPR050863	PF03184,PF03221,PF04218	GO:0003676,GO:0003677,GO:0003677|GO:0005634	-	-	sp|Q96MW7|TIGD1_HUMAN
g798	g798.t1	CH domain superfamily,Dbl homology (DH) domain superfamily,Dbl homology domain,Guanine-nucleotide dissociation stimulator, CDC24, conserved site,PH-like domain superfamily,Pleckstrin homology domain,Rho guanine nucleotide exchange factor 6/7, coiled-coil domain,Rho guanine nucleotide exchange factor 7, SH3 domain,SH3 domain,SH3-like domain superfamily,Testis-expressed sequence 29 protein	IPR000219,IPR001331,IPR001452,IPR001849,IPR011993,IPR031685,IPR032409,IPR035789,IPR035899,IPR036028,IPR036872	PF00621,PF07653,PF15839,PF16523,PF16614,PF16615	GO:0005085,GO:0005085|GO:0005737|GO:0030027|GO:0030032,GO:0005085|GO:0035556,GO:0005515	K23453	RSV tyrosine-protein kinase transforming protein Src [EC:2.7.10.2]	sp|O55043|ARHG7_RAT
g800	g800.t1	-	-	-	-	-	-	-
g803	g803.t1	-	-	-	-	-	-	-
g808	g808.t1	-	-	-	-	-	-	-
g809	g809.t1	-	-	-	-	-	-	-
g810	g810.t1	High mobility group box domain,High mobility group box domain superfamily,SRY-related HMG-box transcription factor-like,Transcription factor SOX	IPR009071,IPR022097,IPR036910,IPR050140	PF00505,PF12336	GO:0000122|GO:0000978|GO:0001228|GO:0005634|GO:0007420|GO:0030154|GO:0030182|GO:0045944,GO:0006355	K09267	transcription factor SOX1/3/14/21 (SOX group B)	sp|O00570|SOX1_HUMAN
g811	g811.t1	-	-	-	-	K25515	sperm acrosome membrane-associated protein 7	-
g812	g812.t1	Gamma tubulin complex component protein, N-terminal,Gamma tubulin complex component, C-terminal,Gamma-tubulin complex component protein,Gamma-tubulin complex component, C-terminal domain superfamily	IPR007259,IPR040457,IPR041470,IPR042241	PF04130,PF17681	GO:0000226|GO:0000278|GO:0000922|GO:0000930|GO:0005815|GO:0007020|GO:0007020|GO:0031122|GO:0043015|GO:0043015|GO:0051011|GO:0051225|GO:0051321,GO:0043015	K16570	gamma-tubulin complex component 3	sp|Q96CW5|GCP3_HUMAN
g815	g815.t1	-	-	-	-	-	-	-
g816	g816.t1	HAD superfamily,HAD-like superfamily,P-type ATPase,P-type ATPase, C-terminal,P-type ATPase, N-terminal,P-type ATPase, cytoplasmic domain N,P-type ATPase, haloacid dehalogenase domain,P-type ATPase, phosphorylation site,P-type ATPase, subfamily IV,P-type ATPase, transmembrane domain superfamily	IPR001757,IPR006539,IPR018303,IPR023214,IPR023298,IPR023299,IPR032630,IPR032631,IPR036412,IPR044492	PF13246,PF16209,PF16212	GO:0000166,GO:0000287|GO:0005524|GO:0015914|GO:0016020|GO:0140326,GO:0005215|GO:0005524|GO:0016020|GO:0016887,GO:0005783|GO:0005886|GO:0045332|GO:0055037|GO:0140326	K26934	phospholipid-transporting ATPase [EC:7.6.2.1]	sp|P98196|AT11A_HUMAN
g819	g819.t1	CRAL-TRIO lipid binding domain,CRAL-TRIO lipid binding domain superfamily,DBS, PH domain,DBS, SH3 domain,Dbl homology (DH) domain superfamily,Dbl homology domain,Guanine nucleotide exchange factor DBS-like, spectrin-like,Guanine-nucleotide dissociation stimulator, CDC24, conserved site,PH-like domain superfamily,Pleckstrin homology domain,Rho GTPase-activating Guanine Nucleotide Exchange Factors,…	IPR000219,IPR001251,IPR001331,IPR001452,IPR001849,IPR002017,IPR011993,IPR018159,IPR035532,IPR035534,IPR035899,IPR036028,IPR036865,IPR051336,IPR055251,IPR056466	PF00435,PF00621,PF13716,PF22697,PF23289	GO:0005085,GO:0005085|GO:0005737|GO:0035025,GO:0005085|GO:0035556,GO:0005515	K20685	guanine nucleotide exchange factor MCF2	sp|O15068|MCF2L_HUMAN
g820	g820.t1	Coagulation factor-like, Gla domain superfamily,EGF-like calcium-binding domain,EGF-like calcium-binding, conserved site,EGF-like domain,EGF-type aspartate/asparagine hydroxylation site,Gamma-carboxyglutamic acid-rich (GLA) domain,Gamma-carboxyglutamic acid-rich (GLA) domain superfamily,Peptidase S1 family, coagulation factors,Peptidase S1, PA clan,Peptidase S1, PA clan, chymotrypsin-like fold,Pe…	IPR000152,IPR000294,IPR000742,IPR001254,IPR001314,IPR001881,IPR009003,IPR012224,IPR017857,IPR018097,IPR018114,IPR033116,IPR035972,IPR043504,IPR050442	PF00008,PF00089,PF00594,PF14670	GO:0004252|GO:0005509|GO:0007596,GO:0004252|GO:0006508,GO:0005509,GO:0005509|GO:0005576,GO:0005615	K01320	coagulation factor VII [EC:3.4.21.21]	sp|P08709|FA7_HUMAN
g821	g821.t1	Coagulation factor-like, Gla domain superfamily,EGF-like calcium-binding domain,EGF-like calcium-binding, conserved site,EGF-like domain,EGF-type aspartate/asparagine hydroxylation site,Gamma-carboxyglutamic acid-rich (GLA) domain,Gamma-carboxyglutamic acid-rich (GLA) domain superfamily,Peptidase S1 family, coagulation factors,Peptidase S1, PA clan,Peptidase S1, PA clan, chymotrypsin-like fold,Pe…	IPR000152,IPR000294,IPR000742,IPR001254,IPR001314,IPR001881,IPR009003,IPR012224,IPR017857,IPR018097,IPR018114,IPR033116,IPR035972,IPR043504,IPR050442	PF00008,PF00089,PF00594,PF14670	GO:0004252|GO:0005509|GO:0007596,GO:0004252|GO:0006508,GO:0005509,GO:0005509|GO:0005576,GO:0005615	K01314	coagulation factor X [EC:3.4.21.6]	sp|O88947|FA10_MOUSE
g822	g822.t1	Csn12 family,Proteasome component (PCI) domain,Winged helix-like DNA-binding domain superfamily	IPR000717,IPR036388,IPR045114	PF01399	GO:0000973|GO:0003690|GO:0003690|GO:0003723|GO:0003723|GO:0006368|GO:0016973|GO:0070390	K23801	nuclear mRNA export protein PCID2/THP1	sp|Q8BFV2|PCID2_MOUSE
g823	g823.t1	Cullin,Cullin homology domain,Cullin homology domain superfamily,Cullin repeat-like-containing domain superfamily,Cullin, N-terminal,Cullin, neddylation domain,Cullin-like, alpha+beta domain,Lysosome-associated membrane glycoprotein,Lysosome-associated membrane glycoprotein 2-like, luminal domains,Lysosome-associated membrane glycoprotein 2-like, transmembrane domain,Lysosome-associated membrane …	IPR001373,IPR002000,IPR016158,IPR016159,IPR018134,IPR019559,IPR036317,IPR036388,IPR036390,IPR045093,IPR048524,IPR048528,IPR059120	PF00888,PF01299,PF10557,PF21222,PF26557	GO:0006511|GO:0031625,GO:0016020	K10609	cullin 4	sp|Q3TCH7|CUL4A_MOUSE
g824	g824.t1	Rab GTPase-activating TBC domain-containing protein,Rab-GAP-TBC domain,Rab-GAP-TBC domain superfamily	IPR000195,IPR035969,IPR050302	PF00566	GO:0005096|GO:0031267|GO:0043087	K19953	TBC1 domain family member 6	sp|Q9D3N8|GRTP1_MOUSE
g825	g825.t1	ADP-ribosylation/Crystallin J1,ADP-ribosylation/Crystallin J1 superfamily,ADP-ribosylglycohydrolase,DCN1-like, PONY binding domain,Potentiating neddylation domain	IPR005176,IPR005502,IPR036705,IPR042460,IPR050792	PF03747	-	K01245	ADP-ribosylarginine hydrolase [EC:3.2.2.19]	sp|Q3ZBM1|ARHL1_BOVIN
g826	g826.t1	Cation/H+ exchanger, transmembrane domain,K(+) efflux antiporter 4/5/6-like,Sodium/solute symporter superfamily	IPR006153,IPR038770,IPR045158	PF00999	GO:0006812|GO:0015297|GO:0016020|GO:0055085|GO:1902600,GO:0015386|GO:0071805|GO:1902600	K26735	K+:H+ antiporter	sp|Q8BH01|TMCO3_MOUSE
g827	g827.t1	E2F-DP heterodimerization region,E2F/DP family, winged-helix DNA-binding domain,Transcription factor DP,Transcription factor DP, C-terminal,Transcription factor DP, C-terminal domain superfamily,Winged helix DNA-binding domain superfamily,Winged helix-like DNA-binding domain superfamily	IPR003316,IPR014889,IPR015648,IPR036388,IPR036390,IPR037241,IPR038168	PF02319,PF08781	GO:0000977|GO:0000981|GO:0005634|GO:0005667|GO:0006357|GO:0051726,GO:0005667|GO:0006355,GO:0005667|GO:0051726	K04683	transcription factor Dp-1	sp|Q14186|TFDP1_HUMAN
g828	g828.t1	Sodium/potassium-transporting ATPase subunit beta,Sodium/potassium-transporting ATPase subunit beta superfamily	IPR000402,IPR038702	PF00287	GO:0001671|GO:0005890|GO:0005890|GO:0006813|GO:0006814|GO:0006883|GO:0030007|GO:0036376|GO:1990573,GO:0005890|GO:0006813|GO:0006814	K01543	H+/K+-exchanging ATPase subunit beta [EC:7.2.2.19]	sp|P33704|ATP4B_CANLF
g829	g829.t1	AGC-kinase, C-terminal,GPCR kinase,Protein kinase domain,Protein kinase, ATP binding site,Protein kinase-like domain superfamily,RGS domain,RGS domain superfamily,RGS, subdomain 2,Rhodopsin kinase, catalytic domain,Serine/threonine-protein kinase, active site	IPR000239,IPR000719,IPR000961,IPR008271,IPR011009,IPR016137,IPR017441,IPR036305,IPR037716,IPR044926	PF00069,PF00615	GO:0004672|GO:0005524|GO:0006468,GO:0004672|GO:0005737|GO:0006468|GO:0009966|GO:0050254,GO:0004672|GO:0006468,GO:0004674|GO:0005524|GO:0006468,GO:0004703|GO:0005524|GO:0006468|GO:0007165,GO:0005524,GO:0007601|GO:0022400|GO:0050254	K00909	rhodopsin kinase [EC:2.7.11.14]	sp|Q9WVL4|GRK1_MOUSE
g830	g830.t1	Transmembrane protein 255	IPR028014	PF14967	-	-	-	sp|Q8WV15|T255B_HUMAN
g831	g831.t1	Coagulation factor-like, Gla domain superfamily,Concanavalin A-like lectin/glucanase domain superfamily,EGF-like calcium-binding domain,EGF-like calcium-binding, conserved site,EGF-like domain,EGF-type aspartate/asparagine hydroxylation site,Gamma-carboxyglutamic acid-rich (GLA) domain,Gamma-carboxyglutamic acid-rich (GLA) domain superfamily,Growth Arrest-Specific/Sex Hormone-Binding/Vitamin K-De…	IPR000152,IPR000294,IPR000742,IPR001791,IPR001881,IPR009030,IPR013320,IPR017857,IPR018097,IPR035972,IPR049883,IPR051145	PF00054,PF00594,PF02210,PF07645,PF14670	GO:0005509,GO:0005509|GO:0005576,GO:0048018	K05464	growth arrest-specific 6	sp|Q14393|GAS6_HUMAN
g834	g834.t1	C2 domain,C2 domain superfamily,PH-like domain superfamily,Pleckstrin homology domain,RASA3, PH domain,Ras GTPase-activating domain,Ras GTPase-activating protein,Ras GTPase-activating protein, conserved site,Rho GTPase activation protein,Zinc finger, Btk motif	IPR000008,IPR001562,IPR001849,IPR001936,IPR008936,IPR011993,IPR023152,IPR035892,IPR037774,IPR039360	PF00168,PF00169,PF00616,PF00779	GO:0005096|GO:0046580,GO:0035556,GO:0043087	K12380	Ras GTPase-activating protein 3	sp|Q14644|RASA3_HUMAN
g835	g835.t1	CFAP97 domain-containing protein 1/2,Hemingway/CFA97	IPR029488,IPR038792	PF13879	-	-	-	sp|P08548|LIN1_NYCCO
g836	g836.t1	Tetratricopeptide repeat,Tetratricopeptide-like helical domain superfamily	IPR011990,IPR019734	PF12895,PF13176	GO:0005515,GO:0005680|GO:0005737|GO:0016567|GO:0031145|GO:0045842|GO:0051301	K03353	anaphase-promoting complex subunit 6	sp|Q13042|CDC16_HUMAN
g837	g837.t1	Nonsense-mediated mRNA decay protein 3,Nucleotide-binding alpha-beta plait domain superfamily,RNA-binding domain superfamily,UPF3 domain	IPR005120,IPR012677,IPR035979,IPR039722	PF03467	GO:0000184|GO:0005730|GO:0005737|GO:0042162|GO:0045727,GO:0003676	K14328	regulator of nonsense transcripts 3	sp|Q9H1J1|REN3A_HUMAN
g838	g838.t1	Chromosome alignment-maintaining phosphoprotein 1,F-box domain,F-box-like domain superfamily,Zinc finger C2H2-type	IPR001810,IPR013087,IPR036047,IPR039330	PF12937	GO:0005515,GO:0005654|GO:0005819|GO:0031134|GO:0034501|GO:0035372|GO:0051315|GO:0051315	K22593	chromosome alignment-maintaining phosphoprotein 1	sp|Q96JM3|CHAP1_HUMAN
g840	g840.t1	-	-	-	-	-	-	-
g841	g841.t1	L1 transposable element, C-terminal domain,L1 transposable element, RRM domain,L1 transposable element, dsRBD-like domain,Transposase, L1	IPR004244,IPR035300,IPR042566,IPR043636	PF02994,PF17490	-	K21664	KSHV latency-associated nuclear antigen	sp|Q9UN81|LORF1_HUMAN
g842	g842.t1	DNA/RNA polymerase superfamily,Reverse transcriptase domain	IPR000477,IPR043502	PF00078	-	K25002	SARS coronavirus spike protein S2	sp|O00370|LORF2_HUMAN
g843	g843.t1	DNA/RNA polymerase superfamily,Reverse transcriptase domain	IPR000477,IPR043502	PF00078	-	-	-	sp|O00370|LORF2_HUMAN
g845	g845.t1	DNA/RNA polymerase superfamily,Reverse transcriptase domain	IPR000477,IPR043502	PF00078	-	-	-	sp|O00370|LORF2_HUMAN
g849	g849.t1	DNA/RNA polymerase superfamily,Reverse transcriptase domain	IPR000477,IPR043502	PF00078	-	-	-	sp|O00370|LORF2_HUMAN
g851	g851.t1	Bacterial Ig-like domain, group 2,NUP210, Ig-like domain 13,NUP210, Ig-like domain 15,NUP210, Ig-like domain 9,Nuclear pore membrane glycoprotein 210-like	IPR003343,IPR045197,IPR055094,IPR056899,IPR058779	PF02368,PF22959,PF24902,PF26181,PF26184	GO:0005643	K14314	nuclear pore complex protein Nup210	sp|Q9QY81|PO210_MOUSE
g853	g853.t1	Astrotactin	IPR026995	-	GO:0001764|GO:0001764|GO:0005768|GO:0007158|GO:0016020	-	-	sp|Q61137|ASTN1_MOUSE
g854	g854.t1	Protein kinase domain,Protein kinase-like domain superfamily	IPR000719,IPR011009	PF00069	GO:0000226|GO:0004674|GO:0005737|GO:0035556|GO:0050321,GO:0004672|GO:0005524|GO:0006468	K18639	serine/threonine-protein kinase KCC4 [EC:2.7.11.1]	sp|O08679|MARK2_RAT
g855	g855.t1	DNA/RNA polymerase superfamily,Endonuclease/exonuclease/phosphatase superfamily,Reverse transcriptase domain	IPR000477,IPR036691,IPR043502	PF00078	-	-	-	sp|O00370|LORF2_HUMAN
g858	g858.t1	Domain of unknown function DUF3496	IPR021885	PF12001	-	-	-	sp|Q9UPS8|ANR26_HUMAN
g860	g860.t1	Ankyrin repeat,Ankyrin repeat domain-containing protein,Ankyrin repeat-containing domain superfamily	IPR002110,IPR036770,IPR050657	PF00023,PF12796	GO:0005515	K23634	ankyrin-repeat domain containg transcription coregulator AsaA	sp|Q9UPS8|ANR26_HUMAN
g861	g861.t1	CCDC144C-like, coiled-coil domain,Coiled-coil domain-containing protein 144A/B/C,Domain of unknown function DUF3496	IPR021885,IPR039497,IPR040118	PF12001,PF14915	-	K25138	ankyrin repeat domain-containing protein 26	sp|Q9UPS8|ANR26_HUMAN
g862	g862.t1	CCDC144C-like, coiled-coil domain,Coiled-coil domain-containing protein 144A/B/C,Domain of unknown function DUF3496	IPR021885,IPR039497,IPR040118	PF12001,PF14915	-	K25138	ankyrin repeat domain-containing protein 26	sp|Q811D2|ANR26_MOUSE
g863	g863.t1	Ankyrin repeat,Ankyrin repeat domain-containing protein,Ankyrin repeat-containing domain superfamily	IPR002110,IPR036770,IPR050657	PF00023,PF12796	GO:0005515	K25138	ankyrin repeat domain-containing protein 26	sp|Q9UPS8|ANR26_HUMAN
g864	g864.t1	DNA/RNA polymerase superfamily,Endonuclease/exonuclease/phosphatase superfamily,Reverse transcriptase domain	IPR000477,IPR036691,IPR043502	PF00078	-	-	-	sp|O00370|LORF2_HUMAN
g866	g866.t1	G protein-coupled receptor, rhodopsin-like,GPCR, rhodopsin-like, 7TM,Mitochondrial carrier protein domain superfamily,Olfactory receptor	IPR000276,IPR000725,IPR017452,IPR023395	PF13853	GO:0004930|GO:0007186|GO:0016020,GO:0004984|GO:0007186|GO:0016020,GO:0016020	K04257	olfactory receptor	sp|Q8NG76|O2T33_HUMAN
g867	g867.t1	DNA/RNA polymerase superfamily,Endonuclease/exonuclease/phosphatase superfamily,Reverse transcriptase domain	IPR000477,IPR036691,IPR043502	PF00078	-	-	-	sp|O00370|LORF2_HUMAN
g868	g868.t1	DNA/RNA polymerase superfamily,Reverse transcriptase domain	IPR000477,IPR043502	PF00078	-	-	-	sp|O00370|LORF2_HUMAN
g869	g869.t1	DNA/RNA polymerase superfamily,Reverse transcriptase domain	IPR000477,IPR043502	PF00078	-	-	-	sp|O00370|LORF2_HUMAN
g870	g870.t1	DNA/RNA polymerase superfamily,Reverse transcriptase domain	IPR000477,IPR043502	PF00078	-	-	-	sp|O00370|LORF2_HUMAN
g871	g871.t1	G protein-coupled receptor, rhodopsin-like,GPCR, rhodopsin-like, 7TM	IPR000276,IPR017452	PF00001	GO:0004930|GO:0007186|GO:0016020,GO:0016020	K04257	olfactory receptor	sp|Q96R28|OR2M2_HUMAN
g872	g872.t1	Endonuclease/exonuclease/phosphatase superfamily	IPR036691	-	-	-	-	sp|O00370|LORF2_HUMAN
g873	g873.t1	DNA/RNA polymerase superfamily,Reverse transcriptase domain	IPR000477,IPR043502	PF00078	-	K00986	RNA-directed DNA polymerase [EC:2.7.7.49]	sp|O00370|LORF2_HUMAN
g875	g875.t1	G protein-coupled receptor, rhodopsin-like,GPCR, rhodopsin-like, 7TM,Olfactory receptor	IPR000276,IPR000725,IPR017452	PF13853	GO:0004930|GO:0007186|GO:0016020,GO:0004984|GO:0007186|GO:0016020,GO:0016020	K04257	olfactory receptor	sp|Q8NH02|O2T29_HUMAN
g876	g876.t1	G protein-coupled receptor, rhodopsin-like,GPCR, rhodopsin-like, 7TM,Olfactory receptor	IPR000276,IPR000725,IPR017452	PF13853	GO:0004930|GO:0007186|GO:0016020,GO:0004984|GO:0007186|GO:0016020,GO:0016020	K04257	olfactory receptor	sp|Q8NH01|O2T11_HUMAN
g877	g877.t1	G protein-coupled receptor, rhodopsin-like,GPCR, rhodopsin-like, 7TM,Olfactory receptor	IPR000276,IPR000725,IPR017452	PF13853	GO:0004930|GO:0007186|GO:0016020,GO:0004984|GO:0007186|GO:0016020,GO:0016020	K04257	olfactory receptor	sp|Q6IF00|OR2T2_HUMAN
g878	g878.t1	G protein-coupled receptor, rhodopsin-like,GPCR, rhodopsin-like, 7TM,Olfactory receptor	IPR000276,IPR000725,IPR017452	PF13853	GO:0004930|GO:0007186|GO:0016020,GO:0004984|GO:0007186|GO:0016020,GO:0016020	K04257	olfactory receptor	sp|Q8NH04|O2T27_HUMAN
g879	g879.t1	G protein-coupled receptor, rhodopsin-like,GPCR, rhodopsin-like, 7TM,Olfactory receptor	IPR000276,IPR000725,IPR017452	PF13853	GO:0004930|GO:0007186|GO:0016020,GO:0004984|GO:0007186|GO:0016020,GO:0016020	K04257	olfactory receptor	sp|O43869|OR2T1_HUMAN
g880	g880.t1	G protein-coupled receptor, rhodopsin-like,GPCR, rhodopsin-like, 7TM,Olfactory receptor	IPR000276,IPR000725,IPR017452	PF13853	GO:0004930|GO:0007186|GO:0016020,GO:0004984|GO:0007186|GO:0016020,GO:0016020	K04257	olfactory receptor	sp|Q8NHC8|OR2T6_HUMAN
g882	g882.t1	G protein-coupled receptor, rhodopsin-like,GPCR, rhodopsin-like, 7TM,Olfactory receptor	IPR000276,IPR000725,IPR017452	PF13853	GO:0004930|GO:0007186|GO:0016020,GO:0004984|GO:0007186|GO:0016020,GO:0016020	K04257	olfactory receptor	sp|Q8NH00|OR2T4_HUMAN
g884	g884.t1	G protein-coupled receptor, rhodopsin-like,GPCR, rhodopsin-like, 7TM,Olfactory receptor	IPR000276,IPR000725,IPR017452	PF13853	GO:0004930|GO:0007186|GO:0016020,GO:0004984|GO:0007186|GO:0016020,GO:0016020	K04257	olfactory receptor	sp|Q8NH02|O2T29_HUMAN
g885	g885.t1	G protein-coupled receptor, rhodopsin-like,GPCR, rhodopsin-like, 7TM,Olfactory receptor	IPR000276,IPR000725,IPR017452	PF13853	GO:0004930|GO:0007186|GO:0016020,GO:0004984|GO:0007186|GO:0016020,GO:0016020	K04257	olfactory receptor	sp|Q5TZ20|OR2G6_HUMAN
g886	g886.t1	DNA/RNA polymerase superfamily,Reverse transcriptase domain	IPR000477,IPR043502	PF00078	-	-	-	sp|P08548|LIN1_NYCCO
g887	g887.t1	DNA/RNA polymerase superfamily,Reverse transcriptase domain	IPR000477,IPR043502	PF00078	-	-	-	sp|O00370|LORF2_HUMAN
g888	g888.t1	DNA/RNA polymerase superfamily,Reverse transcriptase domain	IPR000477,IPR043502	PF00078	-	-	-	sp|O00370|LORF2_HUMAN
g889	g889.t1	G protein-coupled receptor, rhodopsin-like,GPCR, rhodopsin-like, 7TM,Olfactory receptor	IPR000276,IPR000725,IPR017452	PF13853	GO:0004930|GO:0007186|GO:0016020,GO:0004984|GO:0007186|GO:0016020,GO:0016020	K04257	olfactory receptor	sp|Q8NH02|O2T29_HUMAN
g890	g890.t1	Endonuclease/exonuclease/phosphatase,Endonuclease/exonuclease/phosphatase superfamily	IPR005135,IPR036691	PF03372	GO:0003824	-	-	sp|P08548|LIN1_NYCCO
g892	g892.t1	DNA/RNA polymerase superfamily,Reverse transcriptase domain	IPR000477,IPR043502	PF00078	-	-	-	sp|O00370|LORF2_HUMAN
g893	g893.t1	G protein-coupled receptor, rhodopsin-like,GPCR, rhodopsin-like, 7TM,Olfactory receptor	IPR000276,IPR000725,IPR017452	PF13853	GO:0004930|GO:0007186|GO:0016020,GO:0004984|GO:0007186|GO:0016020,GO:0016020	K04257	olfactory receptor	sp|Q9GZK4|OR2H1_HUMAN
g894	g894.t1	G protein-coupled receptor, rhodopsin-like,GPCR, rhodopsin-like, 7TM,Olfactory receptor	IPR000276,IPR000725,IPR017452	PF13853	GO:0004930|GO:0007186|GO:0016020,GO:0004984|GO:0007186|GO:0016020,GO:0016020	K04257	olfactory receptor	sp|Q6IF00|OR2T2_HUMAN
g895	g895.t1	DNA/RNA polymerase superfamily,Reverse transcriptase domain	IPR000477,IPR043502	PF00078	-	-	-	sp|O00370|LORF2_HUMAN
g896	g896.t1	DNA/RNA polymerase superfamily,Reverse transcriptase domain	IPR000477,IPR043502	PF00078	-	-	-	sp|O00370|LORF2_HUMAN
g897	g897.t1	DNA/RNA polymerase superfamily,Reverse transcriptase domain	IPR000477,IPR043502	PF00078	-	-	-	sp|O00370|LORF2_HUMAN
g898	g898.t1	G protein-coupled receptor, rhodopsin-like,GPCR, rhodopsin-like, 7TM,Olfactory receptor,Reverse transcriptase domain	IPR000276,IPR000477,IPR000725,IPR017452	PF13853	GO:0004930|GO:0007186|GO:0016020,GO:0004984|GO:0007186|GO:0016020,GO:0016020	K04257	olfactory receptor	sp|O00370|LORF2_HUMAN
g899	g899.t1	CNF-like Phospholipase A2 Inhibitor,Snake toxin-like superfamily	IPR045860,IPR050918	-	GO:0005615|GO:0050829	K25371	Ly-6/uPAR domain-containing protein 8	sp|Q6UX82|LYPD8_HUMAN
g900	g900.t1	SH3-binding 5	IPR007940	PF05276	GO:0004860|GO:0005737|GO:0035556|GO:0035556,GO:0035556	K23739	SH3-domain binding protein 5	sp|Q0V8K7|3BP5L_BOVIN
g901	g901.t1	Zinc finger C2H2 superfamily,Zinc finger C2H2-type,Zinc finger protein, C2H2-type	IPR013087,IPR036236,IPR050758	PF00096	-	K09228	KRAB domain-containing zinc finger protein	sp|Q499Z4|ZN672_HUMAN
g902	g902.t1	Zinc Finger C2H2-type Transcription Regulators,Zinc finger C2H2 superfamily,Zinc finger C2H2-type	IPR013087,IPR036236,IPR050888	PF00096	-	-	-	sp|Q9BU19|ZN692_HUMAN
g905	g905.t1	PiggyBac transposable element-derived,PiggyBac transposable element-derived protein	IPR029526,IPR052638	PF13843	GO:0043565	-	-	sp|Q6P3X8|PGBD2_HUMAN
g909	g909.t1	DNA/RNA polymerase superfamily,Reverse transcriptase domain	IPR000477,IPR043502	PF00078	-	-	-	sp|O00370|LORF2_HUMAN
g911	g911.t1	L1 transposable element, C-terminal domain,L1 transposable element, RRM domain,L1 transposable element, dsRBD-like domain,Transposase, L1	IPR004244,IPR035300,IPR042566,IPR043636	PF02994,PF17490	-	K21664	KSHV latency-associated nuclear antigen	sp|Q9UN81|LORF1_HUMAN
g912	g912.t1	DNA/RNA polymerase superfamily,G protein-coupled receptor, rhodopsin-like,GPCR, rhodopsin-like, 7TM,Reverse transcriptase domain	IPR000276,IPR000477,IPR017452,IPR043502	PF00001,PF00078	GO:0004930|GO:0007186|GO:0016020,GO:0016020	K04257	olfactory receptor	sp|O00370|LORF2_HUMAN
g913	g913.t1	G protein-coupled receptor, rhodopsin-like,GPCR, rhodopsin-like, 7TM,Olfactory receptor	IPR000276,IPR000725,IPR017452	PF13853	GO:0004930|GO:0007186|GO:0016020,GO:0004984|GO:0007186|GO:0016020,GO:0016020	K04257	olfactory receptor	sp|A6NH00|OR2T8_HUMAN
g914	g914.t1	DNA/RNA polymerase superfamily,Reverse transcriptase domain	IPR000477,IPR043502	PF00078	-	-	-	sp|O00370|LORF2_HUMAN
g915	g915.t1	G protein-coupled receptor, rhodopsin-like,GPCR, rhodopsin-like, 7TM,Olfactory receptor	IPR000276,IPR000725,IPR017452	PF13853	GO:0004930|GO:0007186|GO:0016020,GO:0004984|GO:0007186|GO:0016020,GO:0016020	K04257	olfactory receptor	sp|Q8NGZ0|O2AJ1_HUMAN
g916	g916.t1	G protein-coupled receptor, rhodopsin-like,GPCR, rhodopsin-like, 7TM,Olfactory receptor	IPR000276,IPR000725,IPR017452	PF00001	GO:0004930|GO:0007186|GO:0016020,GO:0004984|GO:0007186|GO:0016020,GO:0016020	K04257	olfactory receptor	sp|Q8NGZ0|O2AJ1_HUMAN
g917	g917.t1	Endonuclease/exonuclease/phosphatase superfamily	IPR036691	-	-	-	-	sp|O00370|LORF2_HUMAN
g918	g918.t1	DNA/RNA polymerase superfamily,G protein-coupled receptor, rhodopsin-like,GPCR, rhodopsin-like, 7TM,Olfactory receptor,Reverse transcriptase domain,Ribonuclease H domain,Ribonuclease H superfamily,Ribonuclease H-like superfamily	IPR000276,IPR000477,IPR000725,IPR002156,IPR012337,IPR017452,IPR036397,IPR043502	PF00075,PF00078,PF13853	GO:0003676,GO:0003676|GO:0004523,GO:0004930|GO:0007186|GO:0016020,GO:0004984|GO:0007186|GO:0016020,GO:0016020	K04257	olfactory receptor	sp|O00370|LORF2_HUMAN
g919	g919.t1	DNA/RNA polymerase superfamily,Endonuclease/exonuclease/phosphatase superfamily,G protein-coupled receptor, rhodopsin-like,GPCR, rhodopsin-like, 7TM,Olfactory receptor,Reverse transcriptase domain	IPR000276,IPR000477,IPR000725,IPR017452,IPR036691,IPR043502	PF00078,PF13853	GO:0004930|GO:0007186|GO:0016020,GO:0004984|GO:0007186|GO:0016020,GO:0016020	K04257	olfactory receptor	sp|O00370|LORF2_HUMAN
g920	g920.t1	G protein-coupled receptor, rhodopsin-like,GPCR, rhodopsin-like, 7TM,Olfactory receptor,Olfactory receptor subfamily 6C-like	IPR000276,IPR000725,IPR017452,IPR047132	PF13853	GO:0004930|GO:0007186|GO:0016020,GO:0004984,GO:0004984|GO:0007186|GO:0016020,GO:0016020	K04257	olfactory receptor	sp|Q8NGM8|OR6M1_HUMAN
g921	g921.t1	G protein-coupled receptor, rhodopsin-like,GPCR, rhodopsin-like, 7TM,Olfactory receptor,Olfactory receptor subfamily 6C-like	IPR000276,IPR000725,IPR017452,IPR047132	PF13853	GO:0004930|GO:0007186|GO:0016020,GO:0004984,GO:0004984|GO:0007186|GO:0016020,GO:0016020	K04257	olfactory receptor	sp|Q8NGM8|OR6M1_HUMAN
g922	g922.t1	G protein-coupled receptor, rhodopsin-like,GPCR, rhodopsin-like, 7TM,Olfactory receptor,Olfactory receptor subfamily 6C-like	IPR000276,IPR000725,IPR017452,IPR047132	PF13853	GO:0004930|GO:0007186|GO:0016020,GO:0004984,GO:0004984|GO:0007186|GO:0016020,GO:0016020	K04257	olfactory receptor	sp|Q8NGM8|OR6M1_HUMAN
g923	g923.t1	G protein-coupled receptor, rhodopsin-like,GPCR, rhodopsin-like, 7TM,Olfactory receptor	IPR000276,IPR000725,IPR017452	PF13853	GO:0004930|GO:0007186|GO:0016020,GO:0004984|GO:0007186|GO:0016020,GO:0016020	K04257	olfactory receptor	sp|Q8NGT7|O2A12_HUMAN
g926	g926.t1	G protein-coupled receptor, rhodopsin-like,GPCR, rhodopsin-like, 7TM,Olfactory G-protein coupled receptor 1,Olfactory receptor	IPR000276,IPR000725,IPR017452,IPR050939	PF13853	GO:0004930|GO:0007186|GO:0016020,GO:0004984|GO:0007186|GO:0016020,GO:0016020	K04257	olfactory receptor	sp|Q8NGX0|O11L1_HUMAN
g927	g927.t1	B-box-type zinc finger,B30.2/SPRY domain,B30.2/SPRY domain superfamily,Butyrophylin-like, SPRY domain,Concanavalin A-like lectin/glucanase domain superfamily,E3 ubiquitin-protein ligase TRIM58, PRY/SPRY domain,E3 ubiquitin-protein ligase TRIM58, RING finger, HC subclass,SPRY domain,SPRY-associated,Tripartite motif-containing,Zinc finger, RING-type,Zinc finger, RING-type, conserved site,Zinc finge…	IPR000315,IPR001841,IPR001870,IPR003877,IPR003879,IPR006574,IPR013083,IPR013320,IPR017907,IPR035787,IPR042699,IPR043136,IPR050143	PF00622,PF00643,PF13765,PF15227	GO:0005515,GO:0008270	K12027	tripartite motif-containing protein 58 [EC:2.3.2.27]	sp|Q8NG06|TRI58_HUMAN
g928	g928.t1	G protein-coupled receptor, rhodopsin-like,GPCR, rhodopsin-like, 7TM,Olfactory receptor	IPR000276,IPR000725,IPR017452	PF13853	GO:0004930|GO:0007186|GO:0016020,GO:0004984|GO:0007186|GO:0016020,GO:0016020	K04257	olfactory receptor	sp|Q7Z3T1|OR2W3_HUMAN
g929	g929.t1	G protein-coupled receptor, rhodopsin-like,GPCR, rhodopsin-like, 7TM,Olfactory receptor	IPR000276,IPR000725,IPR017452	PF13853	GO:0004930|GO:0007186|GO:0016020,GO:0004984|GO:0007186|GO:0016020,GO:0016020	K04257	olfactory receptor	sp|Q7Z3T1|OR2W3_HUMAN
g930	g930.t1	DNA/RNA polymerase superfamily,Endonuclease/exonuclease/phosphatase superfamily,Reverse transcriptase domain	IPR000477,IPR036691,IPR043502	PF00078	-	-	-	sp|O00370|LORF2_HUMAN
g931	g931.t1	G protein-coupled receptor, rhodopsin-like,GPCR, rhodopsin-like, 7TM,Olfactory receptor	IPR000276,IPR000725,IPR017452	PF13853	GO:0004930|GO:0007186|GO:0016020,GO:0004984|GO:0007186|GO:0016020,GO:0016020	K04257	olfactory receptor	sp|Q8NG76|O2T33_HUMAN
g933	g933.t1	G protein-coupled receptor, rhodopsin-like,GPCR, rhodopsin-like, 7TM,Olfactory receptor	IPR000276,IPR000725,IPR017452	PF13853	GO:0004930|GO:0007186|GO:0016020,GO:0004984|GO:0007186|GO:0016020,GO:0016020	K04257	olfactory receptor	sp|Q8NGY9|OR2L8_HUMAN
g934	g934.t1	G protein-coupled receptor, rhodopsin-like,GPCR, rhodopsin-like, 7TM,Olfactory receptor	IPR000276,IPR000725,IPR017452	PF13853	GO:0004930|GO:0007186|GO:0016020,GO:0004984|GO:0007186|GO:0016020,GO:0016020	K04257	olfactory receptor	sp|Q8NG80|OR2L5_HUMAN
g939	g939.t1	B30.2/SPRY domain,B30.2/SPRY domain superfamily,Butyrophylin-like, SPRY domain,Concanavalin A-like lectin/glucanase domain superfamily,Immunoglobulin V-set domain,Immunoglobulin domain subtype,Immunoglobulin superfamily BTN/MOG domain-containing protein,Immunoglobulin-like domain,Immunoglobulin-like domain superfamily,Immunoglobulin-like fold,SPRY-associated	IPR001870,IPR003599,IPR003879,IPR006574,IPR007110,IPR013106,IPR013320,IPR013783,IPR036179,IPR043136,IPR050504	PF07686,PF13765	GO:0001817|GO:0005102|GO:0009897|GO:0050852	-	-	sp|Q63345|MOG_RAT
g940	g940.t1	G protein-coupled receptor, rhodopsin-like,GPCR, rhodopsin-like, 7TM,Olfactory receptor	IPR000276,IPR000725,IPR017452	PF13853	GO:0004930|GO:0007186|GO:0016020,GO:0004984|GO:0007186|GO:0016020,GO:0016020	K04257	olfactory receptor	sp|Q8NGY9|OR2L8_HUMAN
g941	g941.t1	G protein-coupled receptor, rhodopsin-like,GPCR, rhodopsin-like, 7TM,Olfactory receptor	IPR000276,IPR000725,IPR017452	PF13853	GO:0004930|GO:0007186|GO:0016020,GO:0004984|GO:0007186|GO:0016020,GO:0016020	K04257	olfactory receptor	sp|Q8NGY9|OR2L8_HUMAN
g945	g945.t1	DNA/RNA polymerase superfamily,Endonuclease/exonuclease/phosphatase superfamily,Reverse transcriptase domain	IPR000477,IPR036691,IPR043502	PF00078	-	-	-	sp|O00370|LORF2_HUMAN
g946	g946.t1	DNA/RNA polymerase superfamily,Endonuclease/exonuclease/phosphatase superfamily,Reverse transcriptase domain	IPR000477,IPR036691,IPR043502	PF00078	-	-	-	sp|O00370|LORF2_HUMAN
g949	g949.t1	G protein-coupled receptor, rhodopsin-like,GPCR, rhodopsin-like, 7TM,Olfactory receptor	IPR000276,IPR000725,IPR017452	PF13853	GO:0004930|GO:0007186|GO:0016020,GO:0004984|GO:0007186|GO:0016020,GO:0016020	K04257	olfactory receptor	sp|Q15619|OR1C1_HUMAN
g950	g950.t1	G protein-coupled receptor, rhodopsin-like,GPCR, rhodopsin-like, 7TM,Olfactory receptor	IPR000276,IPR000725,IPR017452	PF13853	GO:0004930|GO:0007186|GO:0016020,GO:0004984|GO:0007186|GO:0016020,GO:0016020	K04257	olfactory receptor	sp|P23267|OL287_RAT
g951	g951.t1	G protein-coupled receptor, rhodopsin-like,Transposase, L1	IPR000276,IPR004244	PF00001	GO:0004930|GO:0007186|GO:0016020	-	-	sp|P0C623|OR4Q2_HUMAN
g952	g952.t1	G protein-coupled receptor, rhodopsin-like,GPCR, rhodopsin-like, 7TM,Olfactory G-protein coupled receptor,Olfactory receptor	IPR000276,IPR000725,IPR017452,IPR050516	PF00001,PF13853	GO:0004930|GO:0007186|GO:0016020,GO:0004984|GO:0007186|GO:0016020,GO:0016020	K04257	olfactory receptor	sp|Q8NGZ6|OR6F1_HUMAN
g953	g953.t1	Endonuclease/exonuclease/phosphatase,Endonuclease/exonuclease/phosphatase superfamily,G protein-coupled receptor, rhodopsin-like,GPCR, rhodopsin-like, 7TM,Olfactory G-protein coupled receptor,Olfactory receptor	IPR000276,IPR000725,IPR005135,IPR017452,IPR036691,IPR050516	PF03372,PF13853	GO:0003824,GO:0004930|GO:0007186|GO:0016020,GO:0004984|GO:0007186|GO:0016020,GO:0016020	K04257	olfactory receptor	sp|Q8NGZ3|O13G1_HUMAN
g954	g954.t1	G protein-coupled receptor, rhodopsin-like,GPCR, rhodopsin-like, 7TM,Olfactory G-protein coupled receptor,Olfactory receptor	IPR000276,IPR000725,IPR017452,IPR050516	PF13853	GO:0004930|GO:0007186|GO:0016020,GO:0004984|GO:0007186|GO:0016020,GO:0016020	K04257	olfactory receptor	sp|Q9UGF6|OR5V1_HUMAN
g956	g956.t1	G protein-coupled receptor, rhodopsin-like,GPCR, rhodopsin-like, 7TM,Olfactory receptor	IPR000276,IPR000725,IPR017452	PF00001	GO:0004930|GO:0007186|GO:0016020,GO:0004984|GO:0007186|GO:0016020,GO:0016020	K04257	olfactory receptor	sp|Q8NGZ4|OR2G3_HUMAN
g957	g957.t1	G protein-coupled receptor, rhodopsin-like,GPCR, rhodopsin-like, 7TM,Olfactory receptor	IPR000276,IPR000725,IPR017452	PF13853	GO:0004930|GO:0007186|GO:0016020,GO:0004984|GO:0007186|GO:0016020,GO:0016020	K04257	olfactory receptor	sp|Q8NGZ5|OR2G2_HUMAN
g958	g958.t1	Endonuclease/exonuclease/phosphatase superfamily	IPR036691	-	-	-	-	sp|O00370|LORF2_HUMAN
g959	g959.t1	G protein-coupled receptor, rhodopsin-like,GPCR, rhodopsin-like, 7TM,Olfactory receptor	IPR000276,IPR000725,IPR017452	PF13853	GO:0004930|GO:0007186|GO:0016020,GO:0004984|GO:0007186|GO:0016020,GO:0016020	K04257	olfactory receptor	sp|Q8NGZ5|OR2G2_HUMAN
g962	g962.t1	DNA/RNA polymerase superfamily,Reverse transcriptase domain	IPR000477,IPR043502	PF00078	-	-	-	sp|O00370|LORF2_HUMAN
g963	g963.t1	G protein-coupled receptor, rhodopsin-like,GPCR, rhodopsin-like, 7TM,Olfactory receptor	IPR000276,IPR000725,IPR017452	PF13853	GO:0004930|GO:0007186|GO:0016020,GO:0004984|GO:0007186|GO:0016020,GO:0016020	K04257	olfactory receptor	sp|Q8N628|OR2C3_HUMAN
g964	g964.t1	DNA/RNA polymerase superfamily,Reverse transcriptase domain	IPR000477,IPR043502	PF00078	-	-	-	sp|O00370|LORF2_HUMAN
g966	g966.t1	LINE-1 ORF2p reverse transcriptase/endonuclease,Reverse transcriptase domain	IPR000477,IPR053179	-	-	-	-	sp|O00370|LORF2_HUMAN
g967	g967.t1	G protein-coupled receptor, rhodopsin-like,GPCR, rhodopsin-like, 7TM,Olfactory receptor	IPR000276,IPR000725,IPR017452	PF13853	GO:0004930|GO:0007186|GO:0016020,GO:0004984|GO:0007186|GO:0016020,GO:0016020	K04257	olfactory receptor	sp|Q8NHA6|OR2W6_HUMAN
g968	g968.t1	G protein-coupled receptor, rhodopsin-like,GPCR, rhodopsin-like, 7TM,Olfactory receptor	IPR000276,IPR000725,IPR017452	PF13853	GO:0004930|GO:0007186|GO:0016020,GO:0004984|GO:0007186|GO:0016020,GO:0016020	K04257	olfactory receptor	sp|Q8NHA6|OR2W6_HUMAN
g969	g969.t1	G protein-coupled receptor, rhodopsin-like,GPCR, rhodopsin-like, 7TM,Olfactory receptor	IPR000276,IPR000725,IPR017452	PF13853	GO:0004930|GO:0007186|GO:0016020,GO:0004984|GO:0007186|GO:0016020,GO:0016020	K04257	olfactory receptor	sp|Q8NHA6|OR2W6_HUMAN
g970	g970.t1	G protein-coupled receptor, rhodopsin-like,GPCR, rhodopsin-like, 7TM,Olfactory receptor	IPR000276,IPR000725,IPR017452	PF13853	GO:0004930|GO:0007186|GO:0016020,GO:0004984|GO:0007186|GO:0016020,GO:0016020	K04257	olfactory receptor	sp|P23275|OR2C1_MOUSE
g971	g971.t1	G protein-coupled receptor, rhodopsin-like,GPCR, rhodopsin-like, 7TM,Olfactory receptor	IPR000276,IPR000725,IPR017452	PF13853	GO:0004930|GO:0007186|GO:0016020,GO:0004984|GO:0007186|GO:0016020,GO:0016020	K04257	olfactory receptor	sp|Q5JQS5|OR2BB_HUMAN
g972	g972.t1	DNA/RNA polymerase superfamily,Endonuclease/exonuclease/phosphatase superfamily,Reverse transcriptase domain	IPR000477,IPR036691,IPR043502	PF00078	-	-	-	sp|O00370|LORF2_HUMAN
g973	g973.t1	DAPIN domain,Death-like domain superfamily,Leucine-rich repeat,Leucine-rich repeat domain superfamily,NACHT nucleoside triphosphatase,NACHT, LRR and PYD domains-containing protein, helical domain HD2,NACHT-associated domain,NLRP family, innate immunity and inflammation regulators,NOD1/2, winged helix domain,P-loop containing nucleoside triphosphate hydrolase	IPR001611,IPR004020,IPR007111,IPR011029,IPR027417,IPR029495,IPR032675,IPR041075,IPR041267,IPR050637	PF02758,PF05729,PF13516,PF14484,PF17776,PF17779	GO:0002674|GO:0005737|GO:0006954|GO:0043280|GO:0043565|GO:0050727|GO:0072559|GO:0140297|GO:1901223,GO:0005515	K12800	NACHT, LRR and PYD domains-containing protein 3	sp|A6QLE5|NLRP3_BOVIN
g974	g974.t1	Krueppel-associated box,Krueppel-associated box domain superfamily,SCAN domain,SCAN domain and C2H2-type zinc finger,SCAN domain superfamily,Zinc finger C2H2 superfamily,Zinc finger C2H2-type	IPR001909,IPR003309,IPR013087,IPR036051,IPR036236,IPR038269,IPR050916	PF00096,PF01352,PF02023	GO:0006355	K14150	dense granule protein 5	sp|Q96IT1|ZN496_HUMAN
g975	g975.t1	G protein-coupled receptor, rhodopsin-like,GPCR, rhodopsin-like, 7TM,Olfactory receptor	IPR000276,IPR000725,IPR017452	PF13853	GO:0004930|GO:0007186|GO:0016020,GO:0004984|GO:0007186|GO:0016020,GO:0016020	K04257	olfactory receptor	sp|Q8NH01|O2T11_HUMAN
g976	g976.t1	B30.2/SPRY domain superfamily,Butyrophylin-like, SPRY domain,Concanavalin A-like lectin/glucanase domain superfamily,Immunoglobulin V-set domain,Immunoglobulin superfamily BTN/MOG domain-containing protein,Immunoglobulin-like domain,Immunoglobulin-like domain superfamily,Immunoglobulin-like fold,SPRY-associated	IPR003879,IPR006574,IPR007110,IPR013106,IPR013320,IPR013783,IPR036179,IPR043136,IPR050504	PF07686,PF13765	GO:0001817|GO:0005102|GO:0009897|GO:0050852	-	-	sp|Q9JK39|BTNLA_MOUSE
g977	g977.t1	B30.2/SPRY domain,B30.2/SPRY domain superfamily,Butyrophylin-like, SPRY domain,Concanavalin A-like lectin/glucanase domain superfamily,Immunoglobulin V-set domain,Immunoglobulin-like domain,Immunoglobulin-like domain superfamily,Immunoglobulin-like fold,SPRY domain,SPRY-associated,Tripartite motif-containing	IPR001870,IPR003877,IPR003879,IPR006574,IPR007110,IPR013106,IPR013320,IPR013783,IPR036179,IPR043136,IPR050143	PF00622,PF07686,PF13765	GO:0005515	-	-	sp|Q62556|BT1A1_MOUSE
g978	g978.t1	Tripartite motif-containing,Zinc finger, RING-type,Zinc finger, RING-type, conserved site,Zinc finger, RING/FYVE/PHD-type	IPR001841,IPR013083,IPR017907,IPR050143	PF15227	-	K15709	E3 ubiquitin-protein ligase RNF187 [EC:2.3.2.27]	sp|Q5TA31|RN187_HUMAN
g980	g980.t1	Core Histone H2A/H2B/H3 domain,Histone H2A,Histone H2A conserved site,Histone H2A, C-terminal domain,Histone H3/CENP-A,Histone-fold	IPR000164,IPR002119,IPR007125,IPR009072,IPR032454,IPR032458	PF00125,PF16211	GO:0000786|GO:0003677|GO:0030527,GO:0003677,GO:0046982	K11251	histone H2A	sp|Q4FZT6|H2A3_RAT
g981	g981.t1	B-box-type zinc finger,B30.2/SPRY domain,B30.2/SPRY domain superfamily,Butyrophylin-like, SPRY domain,Concanavalin A-like lectin/glucanase domain superfamily,SPRY domain,SPRY-associated,TRIM17, PRY/SPRY domain,Tripartite motif-containing,Zinc finger, RING-type,Zinc finger, RING-type, conserved site,Zinc finger, RING-type, eukaryotic,Zinc finger, RING/FYVE/PHD-type	IPR000315,IPR001841,IPR001870,IPR003877,IPR003879,IPR006574,IPR013083,IPR013320,IPR017907,IPR027370,IPR035687,IPR043136,IPR050143	PF00622,PF00643,PF13445	GO:0005515,GO:0008270	-	-	sp|Q2T9Z0|TRI17_BOVIN
g982	g982.t1	B-box-type zinc finger,B30.2/SPRY domain,B30.2/SPRY domain superfamily,Butyrophylin-like, SPRY domain,Concanavalin A-like lectin/glucanase domain superfamily,SPRY domain,SPRY-associated,Tripartite motif-containing,Zinc finger, RING-type,Zinc finger, RING-type, conserved site,Zinc finger, RING/FYVE/PHD-type	IPR000315,IPR001841,IPR001870,IPR003877,IPR003879,IPR006574,IPR013083,IPR013320,IPR017907,IPR043136,IPR050143	PF00622,PF00643,PF13765,PF15227	GO:0005515,GO:0008270	-	-	sp|A0JN74|TRI11_BOVIN
g983	g983.t1	Dbl homology (DH) domain superfamily,Dbl homology domain,Fibronectin type III,Fibronectin type III superfamily,IQ motif, EF-hand binding site,Immunoglobulin I-set,Immunoglobulin V-set domain,Immunoglobulin domain subtype,Immunoglobulin subtype 2,Immunoglobulin-like beta-sandwich domain,Immunoglobulin-like domain,Immunoglobulin-like domain superfamily,Immunoglobulin-like fold,Obscurin and Obscurin…	IPR000048,IPR000219,IPR000719,IPR001452,IPR003598,IPR003599,IPR003961,IPR007110,IPR008266,IPR008271,IPR011009,IPR011993,IPR013098,IPR013106,IPR013151,IPR013783,IPR017441,IPR035526,IPR035899,IPR036028,IPR036116,IPR036179,IPR052385	PF00041,PF00047,PF00069,PF00612,PF00621,PF07679	GO:0004672|GO:0005524|GO:0006468,GO:0004672|GO:0006468,GO:0005085,GO:0005515,GO:0005524	K17531	obscurin-RhoGEF [EC:2.7.11.1]	sp|A2AAJ9|OBSCN_MOUSE
g984	g984.t1	-	-	-	-	-	-	-
g985	g985.t1	Aminomethyltransferase superfamily,CAF17, C-terminal domain,YgfZ/GCV conserved site,YgfZ/GcvT	IPR017703,IPR027266,IPR045179,IPR057460	PF25455	GO:0005515,GO:0005759|GO:0016226	K22073	transferase CAF17, mitochondrial [EC:2.1.-.-]	sp|Q5T440|CAF17_HUMAN
g986	g986.t1	Connexin,Connexin, N-terminal,Connexin, N-terminal domain superfamily,Connexin, conserved site,Connexin, cysteine-rich domain,Guanylate kinase-like domain,Guanylate kinase/L-type calcium channel beta subunit,P-loop containing nucleoside triphosphate hydrolase	IPR000500,IPR008144,IPR008145,IPR013092,IPR017990,IPR019570,IPR027417,IPR038359	PF00029,PF00625	GO:0005243|GO:0005922|GO:0005922|GO:0007154|GO:0007267,GO:0005922|GO:0007154	K07619	gap junction gamma-2 protein	sp|Q29RK8|CXG2_BOVIN
g989	g989.t1	ADP-ribosylation factor 1-5,P-loop containing nucleoside triphosphate hydrolase,Small GTP-binding domain,Small GTPase superfamily, ARF type,Small GTPase superfamily, ARF/SAR type	IPR005225,IPR006689,IPR024156,IPR027417,IPR045872	PF00025	GO:0003924,GO:0003924|GO:0005525,GO:0005525	K07937	ADP-ribosylation factor 1/2	sp|P84079|ARF1_RAT
g992	g992.t1	Wnt,Wnt protein, conserved site,Wnt, C-terminal domain,Wnt-3 protein	IPR005817,IPR009141,IPR018161,IPR043158	PF00110	GO:0005102|GO:0005109|GO:0005125|GO:0005576|GO:0005615|GO:0007275|GO:0016055|GO:0030182|GO:0045165|GO:0060070,GO:0005102|GO:0005576|GO:0007275|GO:0016055	K00312	wingless-type MMTV integration site family, member 3	sp|P56704|WNT3A_HUMAN
g993	g993.t1	Wnt,Wnt protein, conserved site,Wnt, C-terminal domain,Wnt-9a protein	IPR005817,IPR013303,IPR018161,IPR043158	PF00110	GO:0005102|GO:0005109|GO:0005125|GO:0005576|GO:0005615|GO:0007275|GO:0016055|GO:0030182|GO:0045165|GO:0060070,GO:0005102|GO:0005576|GO:0007275|GO:0016055	K01064	wingless-type MMTV integration site family, member 9	sp|O14904|WNT9A_HUMAN
g994	g994.t1	Acrosomal SP-10-like	IPR052671	-	-	-	-	sp|Q9BXM0|PRAX_HUMAN
g995	g995.t1	Endonuclease/exonuclease/phosphatase,Endonuclease/exonuclease/phosphatase superfamily,L1 transposable element, C-terminal domain,L1 transposable element, RRM domain,L1 transposable element, dsRBD-like domain,Transposase, L1	IPR004244,IPR005135,IPR035300,IPR036691,IPR042566,IPR043636	PF02994,PF03372,PF17490	GO:0003824	-	-	sp|O00370|LORF2_HUMAN
g996	g996.t1	DNA/RNA polymerase superfamily,Reverse transcriptase domain	IPR000477,IPR043502	PF00078	-	K00986	RNA-directed DNA polymerase [EC:2.7.7.49]	sp|O00370|LORF2_HUMAN
g997	g997.t1	Peptidase S1, PA clan,Peptidase S1, PA clan, chymotrypsin-like fold,Peptidase S1A, chymotrypsin family,Serine proteases, trypsin domain,Serine proteases, trypsin family, histidine active site,Serine proteases, trypsin family, serine active site	IPR001254,IPR001314,IPR009003,IPR018114,IPR033116,IPR043504	PF00089	GO:0004252|GO:0006508	K22080	limulus clotting factor B [EC:3.4.21.85]	sp|A1L453|PRS38_HUMAN
g998	g998.t1	Chromo-like domain superfamily,Chromo/chromo shadow domain,MRG,MRG domain,MRG, C-terminal domain superfamily,RNA binding activity-knot of a chromodomain	IPR000953,IPR008676,IPR016197,IPR025995,IPR026541,IPR038217	PF05712,PF11717	GO:0000123|GO:0005634|GO:0006325|GO:0006355|GO:0035267	-	-	sp|Q6AYU1|MO4L1_RAT
g1001	g1001.t1	-	-	-	-	-	-	-
g1002	g1002.t1	PH-like domain superfamily,Target SNARE coiled-coil homology domain	IPR000727,IPR011993	-	GO:0005484|GO:0005886|GO:0006887|GO:0006906|GO:0016082|GO:0019905|GO:0031201|GO:0031629	K18212	synaptosomal-associated protein 47	sp|A6QP11|SNP47_BOVIN
g1003	g1003.t1	Cupin-like domain 8,JMJD6 family arginine demethylases/lysyl-hydroxylases,JmjC domain	IPR003347,IPR041667,IPR050910	PF13621	GO:0005634|GO:0005737|GO:0016706|GO:0018126|GO:0043565|GO:0045905	-	-	sp|Q9H9V9|JMJD4_HUMAN
g1004	g1004.t1	Ribonuclease H domain,Ribonuclease H superfamily,Ribonuclease H-like superfamily	IPR002156,IPR012337,IPR036397	PF00075	GO:0003676,GO:0003676|GO:0004523	-	-	sp|P03360|POL_AVIRE
g1005	g1005.t1	DNA/RNA polymerase superfamily,Reverse transcriptase domain	IPR000477,IPR043502	PF00078	-	-	-	sp|O00370|LORF2_HUMAN
g1006	g1006.t1	-	-	-	-	-	-	-
g1007	g1007.t1	ACP-like superfamily,DNA/RNA polymerase superfamily,Reverse transcriptase domain,Reverse transcriptase, RNase H-like domain,Ribonuclease H domain,Ribonuclease H superfamily,Ribonuclease H-like superfamily,Zinc finger, H2C2-type, histone UAS binding	IPR000477,IPR002156,IPR012337,IPR015416,IPR036397,IPR036736,IPR041373,IPR043502	PF00075,PF00078,PF09337,PF17917	GO:0003676,GO:0003676|GO:0004523	K25055	HTLV-1 reverse transcriptase / ribonuclease H [EC:2.7.7.49 2.7.7.7 3.1.26.4]	sp|P03356|POL_MLVAV
g1009	g1009.t1	L1 transposable element, C-terminal domain,L1 transposable element, RRM domain,L1 transposable element, dsRBD-like domain,Transposase, L1	IPR004244,IPR035300,IPR042566,IPR043636	PF02994,PF17490	-	K21664	KSHV latency-associated nuclear antigen	sp|Q9UN81|LORF1_HUMAN
g1010	g1010.t1	DNA/RNA polymerase superfamily,Reverse transcriptase domain	IPR000477,IPR043502	PF00078	-	-	-	sp|O00370|LORF2_HUMAN
g1011	g1011.t1	ACP-like superfamily,DNA/RNA polymerase superfamily,Endonuclease/exonuclease/phosphatase superfamily,Reverse transcriptase domain	IPR000477,IPR036691,IPR036736,IPR043502	PF00078	-	-	-	sp|O00370|LORF2_HUMAN
g1012	g1012.t1	Core shell protein Gag P30,DNA/RNA polymerase superfamily,Ras guanine nucleotide exchange factor domain superfamily,Ras-like guanine nucleotide exchange factor, N-terminal,Retrovirus capsid, N-terminal,Reverse transcriptase domain,Reverse transcriptase/Diguanylate cyclase domain	IPR000477,IPR000651,IPR003036,IPR008919,IPR023578,IPR043128,IPR043502	PF00078,PF00618,PF02093	GO:0016032,GO:0019068	K25055	HTLV-1 reverse transcriptase / ribonuclease H [EC:2.7.7.49 2.7.7.7 3.1.26.4]	sp|O00370|LORF2_HUMAN
g1013	g1013.t1	-	-	-	-	-	-	-
g1015	g1015.t1	DNA/RNA polymerase superfamily,Reverse transcriptase domain	IPR000477,IPR043502	PF00078	-	-	-	sp|O00370|LORF2_HUMAN
g1016	g1016.t1	Glycosyl transferase, family 13,Glycosyltransferase 13,Nucleotide-diphospho-sugar transferases	IPR004139,IPR029044,IPR052261	PF03071	GO:0003827|GO:0005794|GO:0006486|GO:0006487,GO:0008375|GO:0009101	K00726	alpha-1,3-mannosyl-glycoprotein beta-1,2-N-acetylglucosaminyltransferase [EC:2.4.1.101]	sp|Q09325|MGAT1_RAT
g1017	g1017.t1	DNA/RNA polymerase superfamily,Reverse transcriptase domain,Zinc finger C2H2 superfamily,Zinc finger C2H2-type	IPR000477,IPR013087,IPR036236,IPR043502	PF00078,PF00096,PF13912	GO:0000978|GO:0003700|GO:0006357	K09228	KRAB domain-containing zinc finger protein	sp|Q8NB50|ZFP62_HUMAN
g1018	g1018.t1	B30.2/SPRY domain,B30.2/SPRY domain superfamily,Butyrophilin subfamily 3 member A2-like, Ig-C domain,Butyrophylin-like, SPRY domain,Concanavalin A-like lectin/glucanase domain superfamily,Immunoglobulin V-set domain,Immunoglobulin domain subtype,Immunoglobulin superfamily BTN/MOG domain-containing protein,Immunoglobulin-like domain,Immunoglobulin-like domain superfamily,Immunoglobulin-like fold,S…	IPR001870,IPR003599,IPR003877,IPR003879,IPR006574,IPR007110,IPR013106,IPR013320,IPR013783,IPR036179,IPR043136,IPR050504,IPR053896	PF00622,PF07686,PF13765,PF22705	GO:0001817|GO:0005102|GO:0009897|GO:0050852,GO:0005515	K06712	butyrophilin	sp|Q6UXG8|BTNL9_HUMAN
g1019	g1019.t1	G protein-coupled receptor, rhodopsin-like,GPCR, rhodopsin-like, 7TM,Olfactory receptor	IPR000276,IPR000725,IPR017452	PF13853	GO:0004930|GO:0007186|GO:0016020,GO:0004984|GO:0007186|GO:0016020,GO:0016020	K04257	olfactory receptor	sp|Q8VGD6|OR2V1_MOUSE
g1020	g1020.t1	L1 transposable element, C-terminal domain,L1 transposable element, RRM domain,L1 transposable element, dsRBD-like domain,Transposase, L1	IPR004244,IPR035300,IPR042566,IPR043636	PF02994,PF17490	-	K21664	KSHV latency-associated nuclear antigen	sp|Q9UN81|LORF1_HUMAN
g1021	g1021.t1	DNA/RNA polymerase superfamily,Reverse transcriptase domain	IPR000477,IPR043502	PF00078	-	-	-	sp|O00370|LORF2_HUMAN
g1022	g1022.t1	L1 transposable element, C-terminal domain,L1 transposable element, RRM domain,L1 transposable element, dsRBD-like domain,Transposase, L1	IPR004244,IPR035300,IPR042566,IPR043636	PF02994,PF17490	-	K21664	KSHV latency-associated nuclear antigen	sp|Q9UN81|LORF1_HUMAN
g1023	g1023.t1	DNA/RNA polymerase superfamily,Endonuclease/exonuclease/phosphatase superfamily,Reverse transcriptase domain	IPR000477,IPR036691,IPR043502	PF00078	-	-	-	sp|O00370|LORF2_HUMAN
g1024	g1024.t1	B-box-type zinc finger,B30.2/SPRY domain,B30.2/SPRY domain superfamily,Butyrophylin-like, SPRY domain,Concanavalin A-like lectin/glucanase domain superfamily,SPRY domain,SPRY-associated,TRIM8/14/16/25/29/45/65, coiled-coil region,Tripartite motif-containing,Zinc finger, RING-type,Zinc finger, RING-type, conserved site,Zinc finger, RING/FYVE/PHD-type	IPR000315,IPR001841,IPR001870,IPR003877,IPR003879,IPR006574,IPR013083,IPR013320,IPR017907,IPR043136,IPR050143,IPR058030	PF00622,PF00643,PF13765,PF15227,PF25600	GO:0005515,GO:0008270	K12000	tripartite motif-containing protein 7	sp|Q9C029|TRIM7_HUMAN
g1025	g1025.t1	B-box-type zinc finger,B30.2/SPRY domain,B30.2/SPRY domain superfamily,Butyrophylin-like, SPRY domain,Concanavalin A-like lectin/glucanase domain superfamily,SPRY domain,SPRY-associated,TRIM41, PRY/SPRY domain,Tripartite motif-containing,Zinc finger, RING-type,Zinc finger, RING-type, conserved site,Zinc finger, RING/FYVE/PHD-type	IPR000315,IPR001841,IPR001870,IPR003877,IPR003879,IPR006574,IPR013083,IPR013320,IPR017907,IPR042828,IPR043136,IPR050143	PF00622,PF00643,PF13765,PF15227	GO:0005515,GO:0008270	K12017	tripartite motif-containing protein 41 [EC:2.3.2.27]	sp|Q8WV44|TRI41_HUMAN
g1026	g1026.t1	B-box-type zinc finger,MHC class I alpha chain, alpha1 alpha2 domains,MHC class I-like antigen recognition-like,MHC class I-like antigen recognition-like superfamily,MHC classes I/II-like antigen recognition protein,Small ribosomal subunit protein RACK1-like,WD40 repeat,WD40 repeat, conserved site,WD40-repeat-containing domain superfamily,WD40/YVTN repeat-like-containing domain superfamily,Zinc f…	IPR000315,IPR001039,IPR001680,IPR001841,IPR011161,IPR011162,IPR013083,IPR015943,IPR017907,IPR019775,IPR036322,IPR037055,IPR045223	PF00129,PF00400,PF00643,PF15227	GO:0005515,GO:0008270,GO:0043022|GO:0045182	K12025	tripartite motif-containing protein 52	sp|Q96A61|TRI52_HUMAN
g1028	g1028.t1	Endonuclease/exonuclease/phosphatase superfamily	IPR036691	-	-	-	-	sp|P08548|LIN1_NYCCO
g1029	g1029.t1	DNA/RNA polymerase superfamily,Reverse transcriptase domain	IPR000477,IPR043502	PF00078	-	K00986	RNA-directed DNA polymerase [EC:2.7.7.49]	sp|O00370|LORF2_HUMAN
g1030	g1030.t1	G protein-coupled receptor, rhodopsin-like,GPCR, rhodopsin-like, 7TM,Olfactory receptor	IPR000276,IPR000725,IPR017452	PF13853	GO:0004930|GO:0007186|GO:0016020,GO:0004984|GO:0007186|GO:0016020,GO:0016020	K04257	olfactory receptor	sp|Q60883|O2Y1B_MOUSE
g1031	g1031.t1	L1 transposable element, RRM domain,Transposase, L1	IPR004244,IPR043636	PF02994	-	-	-	sp|Q9UN81|LORF1_HUMAN
g1032	g1032.t1	POM121-like protein 1	IPR043220	PF15229	-	K14316	nuclear pore complex protein Nup121	sp|Q8K3Z9|PO121_MOUSE
g1033	g1033.t1	Immunoglobulin-like fold,Platelet-derived growth factor receptor-like protein,VEGFR1-3, N-terminal Ig-like domain	IPR013783,IPR042495,IPR055238	PF22854	-	-	-	sp|Q91ZT1|VGFR3_RAT
g1034	g1034.t1	Immunoglobulin I-set,Immunoglobulin domain subtype,Immunoglobulin subtype 2,Immunoglobulin-like domain,Immunoglobulin-like domain superfamily,Immunoglobulin-like fold,Protein kinase domain,Protein kinase, ATP binding site,Protein kinase-like domain superfamily,Receptor Tyrosine Kinase,Secretoglobin 3A,Serine-threonine/tyrosine-protein kinase, catalytic domain,Tyrosine-protein kinase, active site,…	IPR000719,IPR001245,IPR001824,IPR003598,IPR003599,IPR007110,IPR008266,IPR011009,IPR013098,IPR013783,IPR017441,IPR020635,IPR036179,IPR040301,IPR041348,IPR050122,IPR055229	PF07679,PF07714,PF13927,PF17988,PF20490,PF22971	GO:0001525|GO:0004714|GO:0005886|GO:0007169|GO:0007275|GO:0019838|GO:0030335|GO:0033674|GO:0043235|GO:0043408|GO:0048010,GO:0004672|GO:0005524|GO:0006468,GO:0004672|GO:0006468,GO:0004713|GO:0006468,GO:0004714|GO:0005524|GO:0006468|GO:0007169,GO:0005524,GO:0005615	K05097	FMS-like tyrosine kinase 4 [EC:2.7.10.1]	sp|Q91ZT1|VGFR3_RAT
g1035	g1035.t1	CCR4-NOT transcription complex subunit 6,CCR4/nocturin mRNA turnover and transcription,Endonuclease/exonuclease/phosphatase,Endonuclease/exonuclease/phosphatase superfamily,Leucine-rich repeat,Leucine-rich repeat domain superfamily,Leucine-rich repeat, typical subtype	IPR001611,IPR003591,IPR005135,IPR032675,IPR034966,IPR036691,IPR050410	PF03372,PF13855	GO:0000175,GO:0003824,GO:0004535,GO:0005515	K12603	CCR4-NOT transcription complex subunit 6 [EC:3.1.13.4]	sp|Q9ULM6|CNOT6_HUMAN
g1036	g1036.t1	GlmS/AgaS, SIS domain 1,GlmS/FrlB, SIS domain 2,Glucosamine-fructose-6-phosphate aminotransferase, isomerising, N-terminal domain,Glutamine amidotransferase type 2 domain,Nucleophile aminohydrolases, N-terminal,SIS domain,SIS domain superfamily	IPR001347,IPR017932,IPR029055,IPR035466,IPR035490,IPR046348,IPR047084	PF01380,PF13522	GO:0004360|GO:0006002|GO:0006047|GO:0006487,GO:0097367|GO:1901135	K00820	glutamine---fructose-6-phosphate transaminase (isomerizing) [EC:2.6.1.16]	sp|Q08DQ2|GFPT2_BOVIN
g1037	g1037.t1	DNA/RNA polymerase superfamily,Endonuclease/exonuclease/phosphatase superfamily,Mitogen-activated protein (MAP) kinase, JNK,Protein kinase-like domain superfamily,Reverse transcriptase domain	IPR000477,IPR008351,IPR011009,IPR036691,IPR043502	PF00078	GO:0004707|GO:0005524|GO:0006468	K19847	MPK-like protein 1	sp|O00370|LORF2_HUMAN
g1038	g1038.t1	Mitogen-activated protein (MAP) kinase,Mitogen-activated protein (MAP) kinase, JNK,Protein kinase domain,Protein kinase-like domain superfamily	IPR000719,IPR008351,IPR011009,IPR050117	PF00069	GO:0004672|GO:0005524|GO:0006468,GO:0004707|GO:0005524|GO:0006468	K04440	mitogen-activated protein kinase 8/9/10 (c-Jun N-terminal kinase) [EC:2.7.11.24]	sp|P45984|MK09_HUMAN
g1039	g1039.t1	Ras guanine nucleotide exchange factor domain superfamily,Ras guanine-nucleotide exchange factor, catalytic domain superfamily,Ras guanine-nucleotide exchange factor, conserved site,Ras guanine-nucleotide exchange factors catalytic domain,Ras-like guanine nucleotide exchange factor,Ras-like guanine nucleotide exchange factor, N-terminal	IPR000651,IPR001895,IPR008937,IPR019804,IPR023578,IPR036964	PF00617,PF00618	GO:0005085|GO:0005085|GO:0005886|GO:0007264|GO:0007265,GO:0005085|GO:0007264	-	-	sp|Q8N431|RGF1C_HUMAN
g1040	g1040.t1	PA domain,PA domain superfamily,RING finger E3 ubiquitin-protein ligase	IPR003137,IPR046450,IPR051834	PF02225	GO:0005634|GO:0006511|GO:0016567|GO:0045893|GO:0061630	K15701	E3 ubiquitin-protein ligase RNF130 [EC:2.3.2.27]	sp|Q8VEM1|GOLI_MOUSE
g1041	g1041.t1	EF-hand domain,EF-hand domain pair,GRAM domain,PH-like domain superfamily,Rab-GAP-TBC domain,Rab-GAP-TBC domain superfamily,TCB1D9/TCB1D9B, PH-GRAM domain 1,TCB1D9/TCB1D9B, PH-GRAM domain 2	IPR000195,IPR002048,IPR004182,IPR011992,IPR011993,IPR035969,IPR036014,IPR036017	PF00566,PF02893	GO:0005509	K19951	TBC1 domain family member 8/9	sp|Q66K14|TBC9B_HUMAN
g1042	g1042.t1	MRN complex-interacting protein,MRN complex-interacting protein, N-terminal domain	IPR032739,IPR049472	PF15749	GO:0003682|GO:0005634|GO:0007095	K28623	MRN complex-interacting protein	sp|Q6NTE8|MRNIP_HUMAN
g1043	g1043.t1	Autophagy Receptor and Signaling Regulator,PB1 domain,PB1-like domain,Sequestosome-1, PB1 domain,Sequestosome-1, UBA domain,UBA-like superfamily,Ubiquitin-associated domain,Zinc finger, ZZ-type,Zinc finger, ZZ-type superfamily	IPR000270,IPR000433,IPR009060,IPR015940,IPR033741,IPR034866,IPR043145,IPR052260,IPR053793	PF00564,PF00569,PF16577	GO:0000423|GO:0005080|GO:0007032|GO:0016235|GO:0035973|GO:0044753|GO:0070530,GO:0005515,GO:0008270	K14381	sequestosome 1	sp|O08623|SQSTM_RAT
g1044	g1044.t1	Glycosyl transferase family 54,MGAT4, conserved region	IPR006759,IPR057279	PF04666	GO:0005783|GO:0005793|GO:0005795|GO:0006487|GO:0008375	K00738	alpha-1,3-mannosylglycoprotein beta-1,4-N-acetylglucosaminyltransferase A/B [EC:2.4.1.145]	sp|Q812F8|MGT4B_MOUSE
g1045	g1045.t1	Glycosyl transferase family 54,MGAT4 A/B/C, C-terminal domain,MGAT4, conserved region	IPR006759,IPR056576,IPR057279	PF04666,PF23524	GO:0005783|GO:0005793|GO:0005795|GO:0006487|GO:0008375	K00738	alpha-1,3-mannosylglycoprotein beta-1,4-N-acetylglucosaminyltransferase A/B [EC:2.4.1.145]	sp|Q9UQ53|MGT4B_HUMAN
g1047	g1047.t1	DNA/RNA polymerase superfamily,Reverse transcriptase domain	IPR000477,IPR043502	PF00078	-	-	-	sp|O00370|LORF2_HUMAN
g1048	g1048.t1	Mastermind-like 1-3,Mastermind-like 1/3, transactivation domain 2,Neurogenic mastermind-like, N-terminal,Neurogenic mastermind-like, N-terminal domain superfamily	IPR019082,IPR046369,IPR046370,IPR048455	PF09596,PF20801	GO:0003713|GO:0003713|GO:0005654|GO:0007221|GO:0007221,GO:0003713|GO:0007219|GO:0016607|GO:0045944	K06061	mastermind	sp|Q92585|MAML1_HUMAN
g1049	g1049.t1	Calreticulin/calnexin,Calreticulin/calnexin, P domain superfamily,Calreticulin/calnexin, conserved site,Concanavalin A-like lectin/glucanase domain superfamily	IPR001580,IPR009033,IPR013320,IPR018124	PF00262	GO:0005509,GO:0005509|GO:0005509|GO:0005783|GO:0005789|GO:0006457|GO:0006457|GO:0036503|GO:0051082,GO:0005509|GO:0005515,GO:0005509|GO:0005783|GO:0006457|GO:0051082	K08054	calnexin	sp|P24643|CALX_CANLF
g1050	g1050.t1	Chibby family,Core shell protein Gag P30,DNA/RNA polymerase superfamily,Epithelial Splicing Regulatory,Nucleotide-binding alpha-beta plait domain superfamily,RNA recognition motif domain,RNA-binding domain superfamily,Retrovirus capsid, N-terminal,Reverse transcriptase domain,Reverse transcriptase/Diguanylate cyclase domain,Zinc finger, CHHC-type	IPR000477,IPR000504,IPR003036,IPR008919,IPR012677,IPR012996,IPR028118,IPR035979,IPR043128,IPR043502,IPR050666	PF00076,PF02093,PF08080,PF14645	GO:0003676,GO:0003723,GO:0016032,GO:0019068	K12898	heterogeneous nuclear ribonucleoprotein F/H	sp|O35737|HNRH1_MOUSE
g1051	g1051.t1	FYVE zinc finger,RUN and FYVE domain-containing protein 1, FYVE domain,RUN and FYVE domain-containing protein 1-3,RUN domain,RUN domain superfamily,Zinc finger, FYVE-related,Zinc finger, FYVE/PHD-type,Zinc finger, RING-type,Zinc finger, RING/FYVE/PHD-type	IPR000306,IPR001841,IPR004012,IPR011011,IPR013083,IPR017455,IPR037213,IPR047331,IPR047335	PF01363,PF02759	GO:0005737|GO:0015031|GO:0030100|GO:0043231,GO:0046872	K12482	RUN and FYVE domain-containing protein 1/2	sp|Q96T51|RUFY1_HUMAN
g1054	g1054.t1	ADAMTS and ADAMTS-like,ADAMTS, cysteine-rich domain 2,ADAMTS/ADAMTS-like,ADAMTS/ADAMTS-like, Spacer 1,ADAMTS/ADAMTS-like, cysteine-rich domain 3,Metallopeptidase, catalytic domain superfamily,PLAC,Peptidase M12B, ADAM/reprolysin,Peptidase M12B, propeptide,Thrombospondin type-1 (TSP1) repeat,Thrombospondin type-1 repeat superfamily	IPR000884,IPR001590,IPR002870,IPR010294,IPR010909,IPR013273,IPR024079,IPR036383,IPR041645,IPR045371,IPR050439	PF00090,PF01421,PF01562,PF05986,PF17771,PF19030,PF19236	GO:0004222|GO:0006508,GO:0004222|GO:0006508|GO:0030198|GO:0031012,GO:0008237,GO:0030198	K08618	a disintegrin and metalloproteinase with thrombospondin motifs 2 [EC:3.4.24.14]	sp|P79331|ATS2_BOVIN
g1055	g1055.t1	-	-	-	-	-	-	sp|O00370|LORF2_HUMAN
g1056	g1056.t1	Krueppel-associated box,Krueppel-associated box domain superfamily,Zinc finger C2H2 superfamily,Zinc finger C2H2-type	IPR001909,IPR013087,IPR036051,IPR036236	PF00096,PF01352,PF13465	GO:0000978|GO:0003700|GO:0006357,GO:0006355	K09228	KRAB domain-containing zinc finger protein	sp|Q86Y25|Z354C_HUMAN
g1057	g1057.t1	Krueppel-associated box,Krueppel-associated box domain superfamily,Zinc finger C2H2 superfamily,Zinc finger C2H2-type	IPR001909,IPR013087,IPR036051,IPR036236	PF00096,PF01352,PF13465	GO:0000785|GO:0000978|GO:0000981|GO:0005667|GO:0006357|GO:0031519,GO:0006355	K09228	KRAB domain-containing zinc finger protein	sp|B4DU55|ZN879_HUMAN
g1058	g1058.t1	GPCR family 3, C-terminal,GPCR, family 3,GPCR, family 3, conserved site,GPCR, family 3, metabotropic glutamate receptor,GPCR, family 3, metabotropic glutamate receptor 6,GPCR, family 3, nine cysteines domain,GPCR, family 3, nine cysteines domain superfamily,Metabotropic Glutamate Receptor,Periplasmic binding protein-like I,Receptor, ligand binding region	IPR000112,IPR000162,IPR000337,IPR001828,IPR011500,IPR017978,IPR017979,IPR028082,IPR038550,IPR050726	PF00003,PF01094,PF07562	GO:0004930|GO:0007186,GO:0004930|GO:0007186|GO:0016020,GO:0007186|GO:0016020	K04608	metabotropic glutamate receptor 6	sp|O15303|GRM6_HUMAN
g1059	g1059.t1	Krueppel C2H2-type Zinc Finger,Krueppel-associated box,Krueppel-associated box domain superfamily,Zinc finger C2H2 superfamily,Zinc finger C2H2-type	IPR001909,IPR013087,IPR036051,IPR036236,IPR050826	PF00096,PF01352	GO:0006355	K09228	KRAB domain-containing zinc finger protein	sp|Q8N9F8|ZN454_HUMAN
g1060	g1060.t1	Zinc finger C2H2 superfamily,Zinc finger C2H2-type	IPR013087,IPR036236	PF00096	GO:0000978|GO:0001228|GO:0005634|GO:0006357	K09228	KRAB domain-containing zinc finger protein	sp|Q6ZN57|ZFP2_HUMAN
g1061	g1061.t1	Krueppel C2H2-type Zinc Finger,Krueppel-associated box,Krueppel-associated box domain superfamily,Zinc finger C2H2 superfamily,Zinc finger C2H2-type	IPR001909,IPR013087,IPR036051,IPR036236,IPR050826	PF00096,PF01352	GO:0006355	K09228	KRAB domain-containing zinc finger protein	sp|Q96LW1|Z354B_HUMAN
g1063	g1063.t1	DNA/RNA polymerase superfamily,G protein-coupled receptor, rhodopsin-like,GPCR, rhodopsin-like, 7TM,Olfactory receptor,Reverse transcriptase domain	IPR000276,IPR000477,IPR000725,IPR017452,IPR043502	PF00078,PF13853	GO:0004930|GO:0007186|GO:0016020,GO:0004984|GO:0007186|GO:0016020,GO:0016020	K04257	olfactory receptor	sp|Q9TUA9|OR1E1_PANTR
g1064	g1064.t1	DNA/RNA polymerase superfamily,Periplasmic binding protein-like I,Reverse transcriptase domain	IPR000477,IPR028082,IPR043502	PF00078	-	-	-	sp|O00370|LORF2_HUMAN
g1065	g1065.t1	G protein-coupled receptor, rhodopsin-like,GPCR, rhodopsin-like, 7TM,Olfactory receptor	IPR000276,IPR000725,IPR017452	PF13853	GO:0004930|GO:0007186|GO:0016020,GO:0004984|GO:0007186|GO:0016020,GO:0016020	K04257	olfactory receptor	sp|P34982|OR1D2_HUMAN
g1067	g1067.t1	DNA/RNA polymerase superfamily,Krueppel-associated box,Krueppel-associated box domain superfamily,Reverse transcriptase domain,Zinc finger C2H2 superfamily,Zinc finger C2H2-type	IPR000477,IPR001909,IPR013087,IPR036051,IPR036236,IPR043502	PF00078,PF00096,PF01352	GO:0000977|GO:0000981|GO:0005634|GO:0006357,GO:0006355	K09228	KRAB domain-containing zinc finger protein	sp|O60765|Z354A_HUMAN
g1068	g1068.t1	Dual specificity CLK kinases,Protein kinase domain,Protein kinase, ATP binding site,Protein kinase-like domain superfamily,Serine/threonine-protein kinase, active site	IPR000719,IPR008271,IPR011009,IPR017441,IPR051175	PF00069	GO:0004672|GO:0005524|GO:0006468,GO:0004672|GO:0006468,GO:0004674|GO:0004713|GO:0005634|GO:0006468|GO:0018108|GO:0043484,GO:0005524	K23561	dual specificity protein kinase CLK1/4 [EC:2.7.12.1]	sp|Q9HAZ1|CLK4_HUMAN
g1071	g1071.t1	Aminotransferase class-III,Aminotransferases class-III pyridoxal-phosphate attachment site,Collagen triple helix repeat,Pyridoxal phosphate-dependent transferase,Pyridoxal phosphate-dependent transferase, major domain,Pyridoxal phosphate-dependent transferase, small domain	IPR005814,IPR008160,IPR015421,IPR015422,IPR015424,IPR049704	PF00202,PF01391	GO:0005739,GO:0030170	K18202	5-phosphonooxy-L-lysine phospho-lyase [EC:4.2.3.134]	sp|Q8IUZ5|AT2L2_HUMAN
g1072	g1072.t1	CARG-binding factor, N-terminal,Nucleotide-binding alpha-beta plait domain superfamily,RNA recognition motif domain,RNA-binding domain superfamily,hnRNPAB, RNA recognition motif 1	IPR000504,IPR012677,IPR012956,IPR034846,IPR035979	PF00076,PF08143	GO:0000785|GO:0003723|GO:0005654|GO:0010468,GO:0003676,GO:0003723	K13044	heterogeneous nuclear ribonucleoprotein A/B/D	sp|Q99729|ROAA_HUMAN
g1075	g1075.t1	CRA domain,CTLH, C-terminal LisH motif,CTLH/CRA C-terminal to LisH motif domain,Fyv10 family,Gid-type RING finger domain,LIS1 homology motif,Protein RMD5 homologue B, degenerated RING finger,Zinc finger, RING-type, eukaryotic	IPR006594,IPR006595,IPR013144,IPR024964,IPR027370,IPR037681,IPR044063,IPR045098	PF10607,PF13445	GO:0004842|GO:0004842|GO:0005634|GO:0005737|GO:0034657|GO:0043161|GO:0043161,GO:0005515,GO:0061630	K23333	E3 ubiquitin-protein transferase RMND5 [EC:2.3.2.27]	sp|Q91YQ7|RMD5B_MOUSE
g1076	g1076.t1	NEDD4-binding protein 3	IPR033571	PF06818	GO:0031410	K26473	NEDD4-binding protein 3	sp|O15049|N4BP3_HUMAN
g1078	g1078.t1	Beta-1,4-galactosyltransferase,Galactosyltransferase, C-terminal,Galactosyltransferase, N-terminal,Nucleotide-diphospho-sugar transferases	IPR003859,IPR027791,IPR027995,IPR029044	PF02709,PF13733	GO:0005794|GO:0005975|GO:0008378|GO:0016757|GO:0030166|GO:0046525|GO:0070085,GO:0005975|GO:0016757	K00733	xylosylprotein 4-beta-galactosyltransferase [EC:2.4.1.133]	sp|Q9UBV7|B4GT7_HUMAN
g1079	g1079.t1	GOLD domain,Transmembrane emp24 domain-containing protein	IPR009038,IPR015720	PF01105	-	K20346	p24 family protein alpha	sp|Q9BVK6|TMED9_HUMAN
g1080	g1080.t1	GOLD domain,Transmembrane emp24 domain-containing protein	IPR009038,IPR015720	PF01105	-	K20346	p24 family protein alpha	sp|Q99KF1|TMED9_MOUSE
g1083	g1083.t1	-	-	-	-	-	-	sp|Q8IDX6|RH2A_PLAF7
g1085	g1085.t1	Calmodulin-binding domain,Potassium channel domain,Potassium channel, calcium-activated, SK,SK, calmodulin-binding domain superfamily	IPR004178,IPR013099,IPR015449,IPR036122	PF02888,PF03530,PF07885	GO:0005516|GO:0006813|GO:0015269|GO:0016020,GO:0006813|GO:0016020|GO:0016286	K04943	potassium intermediate/small conductance calcium-activated channel subfamily N member 2	sp|P58390|KCNN2_MOUSE
g1087	g1087.t1	DNA/RNA polymerase superfamily	IPR043502	-	-	-	-	sp|O00370|LORF2_HUMAN
g1088	g1088.t1	DNA/RNA polymerase superfamily,Endonuclease/exonuclease/phosphatase superfamily,Reverse transcriptase domain	IPR000477,IPR036691,IPR043502	PF00078	-	K00986	RNA-directed DNA polymerase [EC:2.7.7.49]	sp|O00370|LORF2_HUMAN
g1090	g1090.t1	B-box-type zinc finger,B30.2/SPRY domain,B30.2/SPRY domain superfamily,Butyrophylin-like, SPRY domain,COS domain,Concanavalin A-like lectin/glucanase domain superfamily,E3 ubiquitin-protein ligase Trim36, B-box-type 1 zinc finger,E3 ubiquitin-protein ligase Trim36, B-box-type 2 zinc finger,E3 ubiquitin-protein ligase Trim36, RING finger, HC subclass,E3 ubiquitin-protein ligases and FN3/SPRY domai…	IPR000315,IPR001841,IPR001870,IPR003879,IPR003961,IPR013083,IPR013320,IPR013783,IPR017903,IPR017907,IPR027370,IPR027726,IPR035727,IPR036116,IPR040859,IPR043136,IPR047065,IPR047066,IPR050617	PF00643,PF13445,PF18568	GO:0001669|GO:0004842|GO:0007051|GO:0007340,GO:0005515,GO:0008270	K12013	tripartite motif-containing protein 36 [EC:2.3.2.27]	sp|Q9NQ86|TRI36_HUMAN
g1091	g1091.t1	Prenyltransferase alpha-alpha toroid domain,Prenyltransferase subunit beta,Terpenoid cyclases/protein prenyltransferase alpha-alpha toroid	IPR001330,IPR008930,IPR045089	PF00432	GO:0003824,GO:0004662|GO:0005953|GO:0008318|GO:0018342|GO:0018344	K11713	geranylgeranyl transferase type-1 subunit beta [EC:2.5.1.59]	sp|Q5EAD5|PGTB1_BOVIN
g1092	g1092.t1	Coiled-coil domain-containing protein CCDC148/CCDC112	IPR039902	-	-	-	-	sp|Q8NEF3|CC112_HUMAN
g1093	g1093.t1	DNA/RNA polymerase superfamily,Endonuclease/exonuclease/phosphatase superfamily,Reverse transcriptase domain	IPR000477,IPR036691,IPR043502	PF00078	-	-	-	sp|O00370|LORF2_HUMAN
g1094	g1094.t1	Adenylate kinase, active site lid domain,Adenylate kinase/UMP-CMP kinase,P-loop containing nucleoside triphosphate hydrolase	IPR000850,IPR007862,IPR027417	PF00406,PF05191	GO:0004017,GO:0005524|GO:0006139|GO:0019205	-	-	sp|Q5RDZ0|KAD3_PONAB
g1096	g1096.t1	Ankyrin repeat,Ankyrin repeat-containing domain superfamily,Tetratricopeptide-like helical domain superfamily	IPR002110,IPR011990,IPR036770	PF12796	GO:0000151|GO:0006511,GO:0005515	K25805	protein fem-1 homolog A/C	sp|A7MB89|FEM1C_BOVIN
g1097	g1097.t1	TIR domain-containing adapter molecule 1/2,Toll/interleukin-1 receptor homology (TIR) domain,Toll/interleukin-1 receptor homology (TIR) domain superfamily	IPR000157,IPR035897,IPR046946	PF13676	GO:0005768|GO:0032481|GO:0035591|GO:0035666|GO:0035666|GO:0043123,GO:0007165	K05409	TRIF-related adaptor molecule	sp|Q86XR7|TCAM2_HUMAN
g1099	g1099.t1	DNA/RNA polymerase superfamily,Endonuclease/exonuclease/phosphatase superfamily,Reverse transcriptase domain	IPR000477,IPR036691,IPR043502	-	-	-	-	sp|O00370|LORF2_HUMAN
g1100	g1100.t1	Cysteine dioxygenase type I,RmlC-like cupin domain superfamily,RmlC-like jelly roll fold	IPR010300,IPR011051,IPR014710	PF05995	GO:0005506|GO:0008198|GO:0016702|GO:0016702|GO:0017172|GO:0019448,GO:0005506|GO:0016702	K00456	cysteine dioxygenase [EC:1.13.11.20]	sp|Q3SZU4|CDO1_BOVIN
g1102	g1102.t1	AP complex, mu/sigma subunit,AP-3 complex subunit sigma,Adaptor protein complex, sigma subunit,Clathrin adaptor complex, small chain,Longin-like domain superfamily	IPR000804,IPR011012,IPR016635,IPR022775,IPR027155	PF01217	GO:0006886|GO:0016192|GO:0030117,GO:0006896|GO:0030123,GO:0015031	K12399	AP-3 complex subunit sigma	sp|Q9DCR2|AP3S1_MOUSE
g1103	g1103.t1	ARF7 effector protein, C-terminal,Aminopeptidase N-like , N-terminal domain,Aminopeptidase N-like , N-terminal domain superfamliy,Aminopeptidase N-type,ERAP1-like C-terminal domain,Peptidase M1 family aminopeptidases,Peptidase M1, alanine aminopeptidase/leukotriene A4 hydrolase,Peptidase M1, membrane alanine aminopeptidase,Peptidase M4/M1, CTD superfamily	IPR001930,IPR014782,IPR024571,IPR027268,IPR029264,IPR034016,IPR042097,IPR045357,IPR050344	PF01433,PF11838,PF14949,PF17900	GO:0005615|GO:0005737|GO:0006508|GO:0008270|GO:0016020|GO:0042277|GO:0043171|GO:0070006,GO:0006508,GO:0008237|GO:0008270	-	-	sp|M3XFH7|AMPQ_FELCA
g1104	g1104.t1	COMM domain,COMM domain-containing protein 10	IPR017920,IPR037361	PF07258,PF21672	-	K22566	COMM domain containing 10	sp|Q9Y6G5|COMDA_HUMAN
g1105	g1105.t1	-	-	-	-	-	-	-
g1106	g1106.t1	Core shell protein Gag P30,DNA/RNA polymerase superfamily,Integrase, catalytic core,Retroviral Gag-Pol polyproteins,Retrovirus capsid, N-terminal,Reverse transcriptase domain,Reverse transcriptase/Diguanylate cyclase domain,Ribonuclease H superfamily,Ribonuclease H-like superfamily	IPR000477,IPR001584,IPR003036,IPR008919,IPR012337,IPR036397,IPR043128,IPR043502,IPR050462	PF00078,PF00665,PF02093	GO:0003676,GO:0015074,GO:0016032,GO:0019068	K25055	HTLV-1 reverse transcriptase / ribonuclease H [EC:2.7.7.49 2.7.7.7 3.1.26.4]	sp|A1Z651|POL_XMRV6
g1107	g1107.t1	Sema domain,Sema domain superfamily,Semaphorin,WD40/YVTN repeat-like-containing domain superfamily	IPR001627,IPR015943,IPR027231,IPR036352	PF01403	GO:0001755|GO:0005886|GO:0007411|GO:0030215|GO:0030215|GO:0030335|GO:0045499|GO:0071526|GO:2001224,GO:0005515	K06842	semaphorin 6	sp|Q9H2E6|SEM6A_HUMAN
g1109	g1109.t1	-	-	-	-	-	-	-
g1110	g1110.t1	-	-	-	-	-	-	-
g1113	g1113.t1	-	-	-	-	-	-	-
g1115	g1115.t1	L1 transposable element, C-terminal domain,L1 transposable element, RRM domain,L1 transposable element, dsRBD-like domain,Transposase, L1	IPR004244,IPR035300,IPR042566,IPR043636	PF02994,PF17490	-	K21664	KSHV latency-associated nuclear antigen	sp|Q9UN81|LORF1_HUMAN
g1116	g1116.t1	Endonuclease/exonuclease/phosphatase superfamily,Reverse transcriptase domain	IPR000477,IPR036691	-	-	-	-	sp|O00370|LORF2_HUMAN
g1117	g1117.t1	DNA/RNA polymerase superfamily,Reverse transcriptase domain	IPR000477,IPR043502	PF00078	-	-	-	sp|O00370|LORF2_HUMAN
g1118	g1118.t1	-	-	-	-	-	-	-
g1120	g1120.t1	DTW,DTW domain-containing protein DTWD2/TAPT	IPR005636,IPR039262	PF03942	-	K05812	tRNA-uridine aminocarboxypropyltransferase [EC:2.5.1.25]	sp|Q8NBA8|DTWD2_HUMAN
g1121	g1121.t1	DNA/RNA polymerase superfamily,Reverse transcriptase domain	IPR000477,IPR043502	PF00078	-	K00986	RNA-directed DNA polymerase [EC:2.7.7.49]	sp|O00370|LORF2_HUMAN
g1122	g1122.t1	DmX-like/RAVE complex component,RAVE complex protein Rav1 C-terminal,WD40 repeat,WD40-repeat-containing domain superfamily,WD40/YVTN repeat-like-containing domain superfamily	IPR001680,IPR015943,IPR022033,IPR036322,IPR052208	PF00400,PF12234	GO:0005515,GO:0007035|GO:0043291	K24155	rabconnectin-3a	sp|Q9Y485|DMXL1_HUMAN
g1124	g1124.t1	Tumor necrosis factor alpha-induced protein 8-like,Tumor necrosis factor alpha-induced protein 8-like superfamily	IPR008477,IPR038355	PF05527	GO:0005737|GO:0042981|GO:0043027,GO:0042981	K26390	tumor necrosis factor alpha-induced protein 8	sp|O95379|TFIP8_HUMAN
g1125	g1125.t1	HotDog domain superfamily,MaoC-like dehydratase domain,NAD(P)-binding domain superfamily,Peroxisomal Beta-Oxidation Enzymes,Peroxisomal multifunctional enzyme type 2-like, N-terminal domain,SCP2 sterol-binding domain,SCP2 sterol-binding domain superfamily,Short-chain dehydrogenase/reductase SDR,Short-chain dehydrogenase/reductase, conserved site	IPR002347,IPR002539,IPR003033,IPR020904,IPR029069,IPR036291,IPR036527,IPR051687,IPR054357	PF00106,PF01575,PF02036,PF22622	-	K12405	(3R)-3-hydroxyacyl-CoA dehydrogenase / 3a,7a,12a-trihydroxy-5b-cholest-24-enoyl-CoA hydratase / enoyl-CoA hydratase 2 [EC:1.1.1.- 4.2.1.107 4.2.1.119]	sp|P51659|DHB4_HUMAN
g1126	g1126.t1	Spermatogenesis-associated protein 46-like	IPR040879	PF17734	GO:0005634|GO:0009566	-	-	sp|Q66LM6|F170A_MOUSE
g1127	g1127.t1	-	-	-	-	-	-	-
g1129	g1129.t1	-	-	-	-	-	-	sp|P08548|LIN1_NYCCO
g1134	g1134.t1	Protein Largen/Inhibitory synaptic factor 1	IPR027997	PF15252	GO:0045727|GO:0045793	-	-	sp|Q569H4|LARGN_HUMAN
g1135	g1135.t1	Spermatogenesis-associated protein 46-like	IPR040879	PF17734	GO:0005634|GO:0009566	-	-	sp|Q66LM6|F170A_MOUSE
g1136	g1136.t1	-	-	-	-	-	-	sp|Q06852|SLAP1_ACET2
g1138	g1138.t1	DNA/RNA polymerase superfamily,Reverse transcriptase domain	IPR000477,IPR043502	PF00078	-	K25002	SARS coronavirus spike protein S2	sp|O00370|LORF2_HUMAN
g1139	g1139.t1	DNA/RNA polymerase superfamily,Reverse transcriptase domain	IPR000477,IPR043502	PF00078	-	K00986	RNA-directed DNA polymerase [EC:2.7.7.49]	sp|O00370|LORF2_HUMAN
g1140	g1140.t1	Ferritin,Ferritin, conserved site,Ferritin-like,Ferritin-like diiron domain,Ferritin-like superfamily,Ferritin/DPS domain	IPR001519,IPR008331,IPR009040,IPR009078,IPR012347,IPR014034	PF00210	GO:0005737|GO:0005739|GO:0006826|GO:0006879|GO:0006880|GO:0008198|GO:0008199|GO:0008199,GO:0008199	K18495	ferritin, mitochondrial [EC:1.16.3.1]	sp|Q2YDI9|FTMT_BOVIN
g1141	g1141.t1	Lysyl oxidase,Lysyl oxidase-like protein	IPR001695,IPR050912	PF01186	GO:0004720|GO:0005615|GO:0018057|GO:0030199|GO:0062023,GO:0005507|GO:0016641	-	-	sp|P28300|LYOX_HUMAN
g1142	g1142.t1	Zinc finger C2HC domain-containing protein 1A/B-like,Zinc finger, C2HC/C3H-type	IPR026319,IPR049899	PF13913	-	-	-	sp|A6QQM4|ZN474_BOVIN
g1144	g1144.t1	GPCR, rhodopsin-like, 7TM	IPR017452	-	GO:0004930|GO:0005886|GO:0007186,GO:0016020	-	-	-
g1145	g1145.t1	Ankyrin repeat,Ankyrin repeat-containing domain superfamily,Synphilin-1,Synphilin-1, alpha-Synuclein-binding domain	IPR002110,IPR032027,IPR036770,IPR040133	PF00023,PF12796,PF16700	GO:0005515,GO:0031625	K04558	synphilin-1	sp|Q9Y6H5|SNCAP_HUMAN
g1148	g1148.t1	Cyclophilin-like domain superfamily,Cyclophilin-type peptidyl-prolyl cis-trans isomerase domain,Cyclophilin-type peptidyl-prolyl cis-trans isomerase, conserved site	IPR002130,IPR020892,IPR029000	PF00160	GO:0000413|GO:0003755,GO:0000413|GO:0003755|GO:0005737|GO:0006457|GO:0016018|GO:0043231,GO:0003755|GO:0006457	K09563	peptidyl-prolyl isomerase C (cyclophilin C) [EC:5.2.1.8]	sp|P45877|PPIC_HUMAN
g1149	g1149.t1	PRDM6, PR/SET domain,SET domain,SET domain superfamily,Zinc finger,Zinc finger C2H2 superfamily,Zinc finger C2H2-type	IPR001214,IPR013087,IPR036236,IPR044416,IPR046341,IPR050331	PF00096,PF21549	GO:0005515,GO:0005634|GO:0010468,GO:0042054	K20795	[histone H4]-lysine20 N-methyltransferase PRDM6 [EC:2.1.1.361]	sp|A6QPM3|PRDM6_BOVIN
g1151	g1151.t1	C2 domain,C2 domain superfamily,Centrosomal protein of 120kDa-like,Domain of unknown function DUF3668	IPR000008,IPR022136,IPR035892,IPR039893	PF00168,PF12416	GO:0005813|GO:0005815|GO:0010564|GO:0022027|GO:1903724	K16459	centrosomal protein CEP120	sp|A0JN62|CE120_BOVIN
g1152	g1152.t1	Casein Kinase 1 Ser/Thr Protein Kinase,Casein kinase 1 gamma C-terminal,Protein kinase domain,Protein kinase, ATP binding site,Protein kinase-like domain superfamily	IPR000719,IPR011009,IPR017441,IPR022247,IPR050235	PF12605	GO:0004672|GO:0005524|GO:0006468,GO:0004674,GO:0005524	K25085	prespore-specific protein A	sp|Q8C4X2|KC1G3_MOUSE
g1158	g1158.t1	-	-	-	-	-	-	-
g1159	g1159.t1	-	-	-	-	-	-	-
g1161	g1161.t1	-	-	-	-	-	-	-
g1162	g1162.t1	-	-	-	-	-	-	-
g1163	g1163.t1	Ubiquitin and ubiquitin-like,Ubiquitin domain,Ubiquitin-like domain,Ubiquitin-like domain superfamily	IPR000626,IPR019956,IPR029071,IPR050158	-	GO:0005515	K27544	salsolinol synthase [EC:3.5.99.12]	sp|P23398|UBIQP_STRPU
g1164	g1164.t1	Zinc finger C2H2-type,Zinc finger protein 608/609	IPR013087,IPR040010	-	GO:0005634|GO:0006357	-	-	sp|Q56A10|ZN608_MOUSE
g1168	g1168.t1	Zinc finger protein 608/609	IPR040010	-	GO:0005634|GO:0006357	-	-	sp|Q9ULD9|ZN608_HUMAN
g1169	g1169.t1	-	-	-	-	-	-	-
g1171	g1171.t1	-	-	-	-	-	-	-
g1178	g1178.t1	DNA/RNA polymerase superfamily,Reverse transcriptase domain	IPR000477,IPR043502	PF00078	-	-	-	sp|O00370|LORF2_HUMAN
g1182	g1182.t1	DNA/RNA polymerase superfamily,Reverse transcriptase domain	IPR000477,IPR043502	PF00078	-	-	-	sp|O00370|LORF2_HUMAN
g1186	g1186.t1	Murine leukemia virus integrase, C-terminal	IPR040643	PF18697	-	-	-	sp|Q9TTC1|POL_KORV
g1187	g1187.t1	GRAM domain,GRAM domain-containing protein 2B,PH-like domain superfamily	IPR004182,IPR011993,IPR052633	PF02893	GO:0005881	-	-	sp|Q5R8N8|GRM2B_PONAB
g1188	g1188.t1	Phosphorylated adapter RNA export protein,Phosphorylated adapter RNA export protein, RNA-binding domain,Phosphorylated adapter RNA export protein, RNA-binding domain superfamily	IPR019385,IPR038092,IPR039047	PF10258	GO:0005634|GO:0006408|GO:0006408	K14291	phosphorylated adapter RNA export protein	sp|Q3MHI4|PHAX_BOVIN
g1190	g1190.t1	Intermediate filament protein, conserved site,Intermediate filament, rod domain,Lamin tail domain,Lamin tail domain superfamily	IPR001322,IPR018039,IPR036415,IPR039008	PF00038,PF00932	GO:0005200|GO:0005635|GO:0005652|GO:0006998|GO:0007097|GO:0031507|GO:0051664|GO:0090435	K07611	lamin B	sp|P20700|LMNB1_HUMAN
g1191	g1191.t1	Zinc finger, RING-CH-type,Zinc finger, RING-type,Zinc finger, RING/FYVE/PHD-type	IPR001841,IPR011016,IPR013083	PF12906	GO:0004842|GO:0016567,GO:0008270	K10657	E3 ubiquitin-protein ligase MARCH2/3 [EC:2.3.2.27]	sp|Q5XIE5|MARH3_RAT
g1194	g1194.t1	-	-	-	-	-	-	sp|A6NC05|YD286_HUMAN
g1195	g1195.t1	EMI domain	IPR011489	PF07546	GO:0005515	-	-	sp|Q6DIB5|MEG10_MOUSE
g1196	g1196.t1	DNA/RNA polymerase superfamily,Endonuclease/exonuclease/phosphatase superfamily,Reverse transcriptase domain	IPR000477,IPR036691,IPR043502	PF00078	-	-	-	sp|O00370|LORF2_HUMAN
g1198	g1198.t1	Inosine triphosphate pyrophosphatase-like,Non-canonical purine NTP phosphatase/PRRC1,Protein PRRC1	IPR026533,IPR026534,IPR029001	PF01931	GO:0005737|GO:0034199|GO:0034237	-	-	sp|Q3UPH1|PRRC1_MOUSE
g1201	g1201.t1	DNA/RNA polymerase superfamily,Reverse transcriptase domain	IPR000477,IPR043502	PF00078	-	-	-	sp|O00370|LORF2_HUMAN
g1202	g1202.t1	Amino acid permease, N-terminal,Amino acid permease/ SLC12A domain,SLC12A transporter family,SLC12A transporter, C-terminal,Solute carrier family 12 member 1/2,Solute carrier family 12 member 2	IPR002443,IPR002444,IPR004841,IPR004842,IPR013612,IPR018491	PF00324,PF03522,PF08403	GO:0006811|GO:0006884|GO:0008511|GO:0008519|GO:0015377|GO:0015379|GO:0016020|GO:0016324|GO:0035725|GO:0055064|GO:0055075|GO:0055078|GO:0072488|GO:1902476|GO:1990573,GO:0006811|GO:0016020|GO:0022857,GO:0016020|GO:0055085	-	-	sp|P55011|S12A2_HUMAN
g1204	g1204.t1	Complement Clr-like EGF domain,EGF-like calcium-binding domain,EGF-like calcium-binding, conserved site,EGF-like domain,EGF-like, conserved site,EGF-type aspartate/asparagine hydroxylation site,Growth factor receptor cysteine-rich domain superfamily,NELL2-like, EGF domain,NOTCH1 EGF-like calcium-binding domain,TB domain,TGF-beta binding (TB) domain superfamily,von Willebrand factor C/EGF & Fibril…	IPR000152,IPR000742,IPR001881,IPR009030,IPR013032,IPR017878,IPR018097,IPR024731,IPR026823,IPR036773,IPR049883,IPR052080	PF00683,PF07645,PF12661,PF12662,PF12947	GO:0005509	-	-	sp|P35556|FBN2_HUMAN
g1205	g1205.t1	HAD-like superfamily,HAD-superfamily hydrolase, subfamily IG, 5'-nucleotidase	IPR008380,IPR036412	PF05761	-	-	-	sp|Q9H857|NT5D2_HUMAN
g1207	g1207.t1	AMP-dependent synthetase/ligase domain,ANL, N-terminal domain	IPR000873,IPR042099	PF00501	GO:0001676|GO:0004467|GO:0005324|GO:0005789|GO:0005886|GO:0015245|GO:0044539	K28367	(3R)-beta-phenylalanine---CoA ligase [EC:6.2.1.78]	sp|E9Q9W4|S27A6_MOUSE
g1208	g1208.t1	Isochorismatase domain-containing protein,Isochorismatase-like domain,Isochorismatase-like superfamily	IPR000868,IPR036380,IPR050993	PF00857	-	-	-	sp|Q96CN7|ISOC1_HUMAN
g1209	g1209.t1	A disintegrin and metalloproteinase with thrombospondin motifs 17/19, C-terminal helical domain,ADAMTS and ADAMTS-like,ADAMTS/ADAMTS-like, Spacer 1,Metallopeptidase, catalytic domain superfamily,PLAC,Peptidase M12B, ADAM/reprolysin,Thrombospondin type-1 (TSP1) repeat,Thrombospondin type-1 repeat superfamily	IPR000884,IPR001590,IPR010294,IPR010909,IPR024079,IPR036383,IPR050439,IPR056270	PF01421,PF05986,PF19030,PF23178	GO:0004222|GO:0006508,GO:0004222|GO:0006508|GO:0030198|GO:0031012,GO:0008237	K08633	a disintegrin and metalloproteinase with thrombospondin motifs 19 [EC:3.4.24.-]	sp|Q8TE59|ATS19_HUMAN
g1210	g1210.t1	Major intrinsically disordered Notch2-binding receptor 1-like,Major intrinsically disordered Notch2-binding receptor 1-like, C-terminal	IPR009626,IPR039706	PF06789	-	K24830	major intrinsically disordered Notch2-binding receptor 2	sp|P59773|MNARL_HUMAN
g1211	g1211.t1	Chondroitin sulfate glycosyltransferase,Fringe-like, glycosyltransferase domain,Nucleotide-diphospho-sugar transferases	IPR003378,IPR029044,IPR051227	PF02434	GO:0008376|GO:0030206|GO:0047238,GO:0016020|GO:0016757	-	-	sp|Q5DTK1|CHSS3_MOUSE
g1213	g1213.t1	Chondroitin N-acetylgalactosaminyltransferase,Chondroitin sulfate glycosyltransferase,Nucleotide-diphospho-sugar transferases	IPR008428,IPR029044,IPR051227	PF05679	GO:0008376|GO:0030206|GO:0047238,GO:0008376|GO:0032580	K13499	chondroitin sulfate synthase [EC:2.4.1.175 2.4.1.226]	sp|Q70JA7|CHSS3_HUMAN
g1214	g1214.t1	DNA/RNA polymerase superfamily,Reverse transcriptase domain	IPR000477,IPR043502	PF00078	-	K25002	SARS coronavirus spike protein S2	sp|O00370|LORF2_HUMAN
g1215	g1215.t1	L1 transposable element, C-terminal domain,L1 transposable element, RRM domain,L1 transposable element, dsRBD-like domain,Transposase, L1	IPR004244,IPR035300,IPR042566,IPR043636	PF02994,PF17490	-	-	-	sp|Q9UN81|LORF1_HUMAN
g1216	g1216.t1	-	-	-	-	-	-	-
g1217	g1217.t1	DNA/RNA polymerase superfamily,Endonuclease/exonuclease/phosphatase superfamily	IPR036691,IPR043502	-	-	K25002	SARS coronavirus spike protein S2	sp|O00370|LORF2_HUMAN
g1218	g1218.t1	L1 transposable element, C-terminal domain,L1 transposable element, RRM domain,L1 transposable element, dsRBD-like domain,Transposase, L1	IPR004244,IPR035300,IPR042566,IPR043636	PF02994,PF17490	-	K21664	KSHV latency-associated nuclear antigen	sp|Q9UN81|LORF1_HUMAN
g1219	g1219.t1	DNA/RNA polymerase superfamily,Endonuclease/exonuclease/phosphatase superfamily,Reverse transcriptase domain	IPR000477,IPR036691,IPR043502	PF00078	-	-	-	sp|O00370|LORF2_HUMAN
g1226	g1226.t1	DNA/RNA polymerase superfamily,Reverse transcriptase domain	IPR000477,IPR043502	PF00078	-	K25002	SARS coronavirus spike protein S2	sp|O00370|LORF2_HUMAN
g1227	g1227.t1	Folliculin-interacting protein family,Folliculin-interacting protein, C-terminal domain,Folliculin-interacting protein, N-terminal domain,Folliculin-interacting protein, middle domain,Tripartite DENN domain, FNIP1/2-type	IPR026156,IPR028084,IPR028085,IPR028086,IPR037545	PF14636,PF14637,PF14638	GO:0005737|GO:0042030|GO:0051087	-	-	sp|Q8TF40|FNIP1_HUMAN
g1228	g1228.t1	L1 transposable element, C-terminal domain,L1 transposable element, RRM domain,L1 transposable element, dsRBD-like domain,Transposase, L1	IPR004244,IPR035300,IPR042566,IPR043636	PF02994,PF17490	-	K21664	KSHV latency-associated nuclear antigen	sp|Q9UN81|LORF1_HUMAN
g1230	g1230.t1	DNA/RNA polymerase superfamily,Reverse transcriptase domain	IPR000477,IPR043502	PF00078	-	-	-	sp|O00370|LORF2_HUMAN
g1233	g1233.t1	AMP-binding, conserved site,AMP-dependent synthetase/ligase domain,ANL, N-terminal domain,Long-chain fatty acid CoA synthetase, eukaryotic	IPR000873,IPR020845,IPR042099,IPR045311	PF00501	GO:0001676|GO:0004467|GO:0005783|GO:0016020,GO:0004467|GO:0006631	K01897	long-chain-fatty-acid---CoA ligase [EC:6.2.1.3]	sp|Q9UKU0|ACSL6_HUMAN
g1238	g1238.t1	Oxoglutarate/iron-dependent dioxygenase domain,Prolyl 4-hydroxylase,Prolyl 4-hydroxylase, N-terminal,Prolyl 4-hydroxylase, alpha subunit,Prolyl 4-hydroxylase, peptide-substrate-binding domain,Tetratricopeptide repeat,Tetratricopeptide-like helical domain superfamily	IPR005123,IPR006620,IPR011990,IPR013547,IPR019734,IPR045054,IPR059068	PF08336,PF23558	GO:0004656|GO:0005783,GO:0004656|GO:0005783|GO:0018401,GO:0005506|GO:0016705|GO:0031418,GO:0005515	K00472	prolyl 4-hydroxylase [EC:1.14.11.2]	sp|O15460|P4HA2_HUMAN
g1239	g1239.t1	PDZ and LIM domain protein 1-4/Zasp-like, middle domain,PDZ and LIM domain-containing,PDZ domain,PDZ superfamily,Zinc finger, LIM-type	IPR001478,IPR001781,IPR031847,IPR036034,IPR050604	PF00412,PF00595,PF15936	GO:0001725|GO:0003779|GO:0005912|GO:0007507|GO:0030018|GO:0030036|GO:0031941|GO:0051371|GO:0061061,GO:0005515	K23353	PDZ and LIM domain protein 1/2/3/4	sp|P70271|PDLI4_MOUSE
g1240	g1240.t1	MFS transporter superfamily,Major facilitator superfamily domain,Major facilitator, sugar transporter-like,Organic cation transport protein/SVOP,Solute carrier family 22 members 4/5,Sugar transporter, conserved site	IPR004749,IPR005828,IPR005829,IPR020846,IPR036259,IPR045915	PF00083	GO:0005524|GO:0015879|GO:0016020,GO:0016020,GO:0016020|GO:0022857|GO:0055085,GO:0022857	K08202	MFS transporter, OCT family, solute carrier family 22 (organic cation transporter), member 4/5	sp|Q9H015|S22A4_HUMAN
g1241	g1241.t1	MFS transporter superfamily,Major facilitator superfamily domain,Major facilitator, sugar transporter-like,Organic cation transport protein/SVOP,Solute carrier family 22 members 4/5,Sugar transporter, conserved site	IPR004749,IPR005828,IPR005829,IPR020846,IPR036259,IPR045915	PF00083	GO:0005524|GO:0015879|GO:0016020,GO:0016020,GO:0016020|GO:0022857|GO:0055085,GO:0022857	K08202	MFS transporter, OCT family, solute carrier family 22 (organic cation transporter), member 4/5	sp|O76082|S22A5_HUMAN
g1243	g1243.t1	Four-helical cytokine-like, core,Interferon regulatory factor, DNA-binding domain,Interferon regulatory factor, conserved site,Interleukin-5,Winged helix DNA-binding domain superfamily,Winged helix-like DNA-binding domain superfamily	IPR000186,IPR001346,IPR009079,IPR019817,IPR036388,IPR036390	PF00605,PF02025	GO:0000976,GO:0000978|GO:0000981|GO:0002376|GO:0005634|GO:0006357,GO:0003700|GO:0006355,GO:0005137|GO:0005576|GO:0006955|GO:0008083	K09444	interferon regulatory factor 1	sp|P10914|IRF1_HUMAN
g1244	g1244.t1	DNA repair protein Rad50, eukaryotes,Four-helical cytokine-like, core,Interleukin-13,Interleukin-4/interleukin-13,Interleukin-4/interleukin-13, conserved site,P-loop containing nucleoside triphosphate hydrolase,RAD50, zinc hook,Rad50/SbcC-type AAA domain	IPR001325,IPR004584,IPR009079,IPR013134,IPR018096,IPR020470,IPR027417,IPR038729	PF03487,PF04423,PF13476	GO:0000722|GO:0000794|GO:0003691|GO:0006302|GO:0007004|GO:0030870|GO:0032508|GO:0043047|GO:0051880|GO:0070192,GO:0000723|GO:0005634|GO:0006281|GO:0016887|GO:0030870,GO:0005126|GO:0005576|GO:0006955,GO:0006302|GO:0016887	K10866	DNA repair protein RAD50 [EC:3.6.-.-]	sp|Q9JIL8|RAD50_RAT
g1245	g1245.t1	Kinesin motor domain,Kinesin motor domain superfamily,Kinesin motor domain, conserved site,Kinesin-like protein,P-loop containing nucleoside triphosphate hydrolase	IPR001752,IPR019821,IPR027417,IPR027640,IPR036961	PF00225	GO:0003777|GO:0005524|GO:0007018,GO:0003777|GO:0005524|GO:0007018|GO:0008017,GO:0003777|GO:0007018	K10394	kinesin family member 3A	sp|Q4R628|KIF3A_MACFA
g1246	g1246.t1	P-loop containing nucleoside triphosphate hydrolase,Septin,Septin-type guanine nucleotide-binding (G) domain	IPR016491,IPR027417,IPR030379	PF00735	GO:0005525	K16939	septin 6/8/11	sp|B5FW69|SEPT8_OTOGA
g1247	g1247.t1	Ankyrin repeat,Ankyrin repeat-containing domain superfamily,SOWAHA-C, winged helix-turn-helix domain	IPR002110,IPR036770,IPR058889	PF12796,PF25877	GO:0005515	-	-	sp|Q8BLS7|SWAHA_MOUSE
g1248	g1248.t1	Apx/Shrm Domain 1,Apx/Shrm Domain 2,Shroom family	IPR014799,IPR014800,IPR027685	PF08687,PF08688	GO:0000902|GO:0005912|GO:0007015|GO:0016324|GO:0030864|GO:0043296|GO:0051015|GO:0051015|GO:0051017,GO:0051015	K18625	protein Shroom	sp|Q2M3G4|SHRM1_HUMAN
g1249	g1249.t1	Cystine-knot cytokine,Growth differentiation factor-9, C-terminal,Transforming growth factor beta, conserved site,Transforming growth factor-beta, C-terminal,Transforming growth factor-beta-related	IPR001839,IPR015615,IPR015617,IPR017948,IPR029034	PF00019	GO:0005125|GO:0005576|GO:0005615,GO:0008083	K22673	growth differentiation factor 9	sp|A9CB18|GDF9_PAPAN
g1251	g1251.t1	AF4 interaction motif,AF4/FMR2 family,AF4/FMR2, C-terminal homology domain	IPR007797,IPR043639,IPR043640	PF05110,PF18875,PF18876	GO:0005634,GO:0010468|GO:0010468|GO:0032783	K15185	AF4/FMR2 family member 4	sp|Q9UHB7|AFF4_HUMAN
g1252	g1252.t1	-	-	-	-	-	-	-
g1253	g1253.t1	ATPase, nucleotide binding domain,HSPA4, nucleotide-binding domain,Heat shock protein 70 family,Heat shock protein 70, conserved site,Heat shock protein 70kD, C-terminal domain superfamily,Heat shock protein 70kD, peptide-binding domain superfamily	IPR013126,IPR018181,IPR029047,IPR029048,IPR042052,IPR043129	PF00012	GO:0005524|GO:0005634|GO:0005829|GO:0006457|GO:0016887,GO:0005524|GO:0016887	K09489	heat shock 70kDa protein 4	sp|Q2TFN9|HSP74_CANLF
g1254	g1254.t1	Transposase, L1	IPR004244	-	-	-	-	sp|Q9UN81|LORF1_HUMAN
g1256	g1256.t1	DNA/RNA polymerase superfamily,Reverse transcriptase domain	IPR000477,IPR043502	PF00078	-	K00986	RNA-directed DNA polymerase [EC:2.7.7.49]	sp|O00370|LORF2_HUMAN
g1257	g1257.t1	-	-	-	-	-	-	-
g1259	g1259.t1	Eukaryotic porin/Tom40,Porin domain superfamily,Porin, eukaryotic type	IPR001925,IPR023614,IPR027246	PF01459,PF17818	GO:0005741|GO:0005741|GO:0008308|GO:0008308|GO:0098656,GO:0005741|GO:0008308|GO:0098656,GO:0005741|GO:0055085	K15040	voltage-dependent anion channel protein 2	sp|A0A6P7EFR0|VDAC1_SHEEP
g1261	g1261.t1	CTNNB1 binding, N-teminal,Catenin binding domain superfamily,High mobility group box domain,High mobility group box domain superfamily,Transcription factor TCF/LEF	IPR009071,IPR013558,IPR024940,IPR027397,IPR036910	PF00505,PF08347	GO:0000785|GO:0000978|GO:0000981|GO:0006357|GO:0016055|GO:0060070|GO:1990907	-	-	sp|Q00417|TCF7_MOUSE
g1262	g1262.t1	Calcineurin-like, phosphoesterase domain,Metallo-dependent phosphatase-like,S-phase kinase-associated protein 1-like,SKP1 component, POZ domain,SKP1 component, dimerisation,SKP1-like, dimerisation domain superfamily,SKP1/BTB/POZ domain superfamily,Serine/Threonine protein phosphatase PP2A-like,Serine/threonine-specific protein phosphatase/bis(5-nucleosyl)-tetraphosphatase	IPR001232,IPR004843,IPR006186,IPR011333,IPR016072,IPR016073,IPR029052,IPR036296,IPR047129	PF00149,PF01466,PF03931	GO:0004722,GO:0006511,GO:0016787	K03094	S-phase kinase-associated protein 1	sp|Q71U00|SKP1_XENLA
g1263	g1263.t1	Mitogen-activated protein (MAP) kinase,Protein kinase domain,Protein kinase-like domain superfamily,Serine/threonine-protein kinase, active site	IPR000719,IPR008271,IPR011009,IPR050117	PF00069	GO:0004672|GO:0005524|GO:0006468,GO:0004672|GO:0006468	K08824	cyclin-dependent kinase-like [EC:2.7.11.22]	sp|Q4R8T9|CDKL3_MACFA
g1266	g1266.t1	Enhancer of polycomb-like, N-terminal,Extended PHD (ePHD) domain,Histone Modification Regulator,JADE2, PHD domain,JADE2, ePHD domain,Zinc finger, FYVE/PHD-type,Zinc finger, PHD-finger,Zinc finger, PHD-type,Zinc finger, PHD-type, conserved site,Zinc finger, RING/FYVE/PHD-type	IPR001965,IPR011011,IPR013083,IPR019542,IPR019786,IPR019787,IPR034732,IPR039548,IPR039549,IPR050701	PF10513,PF13831,PF13832	GO:0000123|GO:0006357	K22155	E3 ubiquitin-protein ligase Jade-2 [EC:2.3.2.27]	sp|Q6ZQF7|JADE2_MOUSE
g1267	g1267.t1	P-loop containing nucleoside triphosphate hydrolase,Small GTPase superfamily, ARF/SAR type,Small GTPase superfamily, SAR1-type	IPR006687,IPR006689,IPR027417	PF00025	GO:0003924|GO:0005525,GO:0005525|GO:0006886	K07953	GTP-binding protein SAR1 [EC:3.6.5.-]	sp|Q9CQC9|SAR1B_MOUSE
g1268	g1268.t1	ADF-H/Gelsolin-like domain superfamily,Gelsolin-like domain,Gelsolin-like domain superfamily,SEC23/SEC24 family, SEC24 subfamily,Sec23/Sec24 helical domain superfamily,Sec23/Sec24, beta-sandwich,Sec23/Sec24, helical domain,Sec23/Sec24, trunk domain,Sec24-like, trunk domain,Zinc finger, Sec23/Sec24-type,von Willebrand factor A-like domain superfamily	IPR006895,IPR006896,IPR006900,IPR007123,IPR012990,IPR029006,IPR036175,IPR036180,IPR036465,IPR041742,IPR050550	PF00626,PF04810,PF04811,PF04815,PF08033	GO:0000149|GO:0008270|GO:0030127|GO:0070971|GO:0090110,GO:0006886|GO:0006888|GO:0008270|GO:0030127,GO:0006886|GO:0006888|GO:0030127	K14007	protein transport protein SEC24	sp|A6QNT8|SC24A_BOVIN
g1269	g1269.t1	Guided entry of tail-anchored proteins factor CAMLG	IPR016719	PF14963	GO:0043529|GO:0071816	K22385	calcium signal-modulating cyclophilin ligand	sp|P49069|CAMLG_HUMAN
g1270	g1270.t1	ATP-dependent RNA helicase DEAD-box, conserved site,DEAD/DEAH-box helicase domain,DUF5568 family,Helicase superfamily 1/2, ATP-binding domain,Helicase, C-terminal domain-like,P-loop containing nucleoside triphosphate hydrolase,RNA helicase, DEAD-box type, Q motif	IPR000629,IPR001650,IPR011545,IPR014001,IPR014014,IPR027417,IPR040419	PF00270,PF00271,PF17724	GO:0003676|GO:0005524,GO:0003724	K12811	ATP-dependent RNA helicase DDX46/PRP5 [EC:5.6.2.7]	sp|Q7L014|DDX46_HUMAN
g1271	g1271.t1	Thioredoxin domain,Thioredoxin domain-containing protein 15,Thioredoxin-like superfamily	IPR013766,IPR036249,IPR042418	PF00085	GO:0005929|GO:0060271	K25389	thioredoxin domain-containing protein 15	sp|Q96J42|TXD15_HUMAN
g1272	g1272.t1	Ion transport domain,Voltage-dependent channel domain superfamily	IPR005821,IPR027359	PF00520	GO:0001669|GO:0005245|GO:0006814|GO:0030317|GO:0036128|GO:0048240,GO:0005216|GO:0006811|GO:0016020|GO:0055085	K16891	cation channel sperm-associated protein 3	sp|Q86XQ3|CTSR3_HUMAN
g1273	g1273.t1	Homedomain-like superfamily,Homeobox protein Pitx/unc30,Homeobox, conserved site,Homeodomain,OAR domain	IPR001356,IPR003654,IPR009057,IPR016233,IPR017970	PF00046,PF03826	GO:0000978|GO:0000981|GO:0005634|GO:0006357|GO:0009653,GO:0000981|GO:0006355,GO:0003677,GO:0003700	K09356	paired-like homeodomain transcription factor 1	sp|P78337|PITX1_HUMAN
g1274	g1274.t1	-	-	-	-	-	-	-
g1275	g1275.t1	Core histone macro-H2A, macro domain,Forkhead-associated (FHA) domain,Histone H2A,Histone-fold,Macro domain,Macro domain-like,SMAD/FHA domain superfamily,TRAF-interacting protein with FHA domain-containing protein	IPR000253,IPR002119,IPR002589,IPR008984,IPR009072,IPR033621,IPR035796,IPR043472	PF00498,PF01661	GO:0000786|GO:0003677|GO:0030527,GO:0005515,GO:0005515|GO:0043123,GO:0046982	K23835	TRAF-interacting protein with FHA domain-containing protein B	sp|O75367|H2AY_HUMAN
g1276	g1276.t1	Basic helix-loop-helix transcription factors,Helix-loop-helix DNA-binding domain superfamily,Myc-type, basic helix-loop-helix (bHLH) domain	IPR011598,IPR036638,IPR050359	PF00010	GO:0000981|GO:0003700|GO:0005634|GO:0007423|GO:0030900|GO:0045944|GO:0061564|GO:0070888,GO:0046983	K09081	neurogenin 1	sp|Q92886|NGN1_HUMAN
g1279	g1279.t1	Mitochondrial Carrier,Mitochondrial carrier protein,Mitochondrial carrier protein domain superfamily,Mitochondrial carrier protein, transmembrane region	IPR002067,IPR018108,IPR023395,IPR050567	PF00153	GO:0005739|GO:0006810|GO:0022857,GO:0055085	K15124	solute carrier family 25, member 48	sp|Q6ZT89|S2548_HUMAN
g1281	g1281.t1	Leucine-rich repeat domain superfamily	IPR032675	-	GO:0005739	-	-	sp|B3FL73|FXL21_SHEEP
g1282	g1282.t1	Cell adhesion and biosynthesis-related protein,EMI domain,FAS1 domain,FAS1 domain superfamily,MAD homology 1, Dwarfin-type,MAD homology, MH1,SMAD MH1 domain superfamily,SMAD domain, Dwarfin-type,SMAD-like domain superfamily,SMAD/FHA domain superfamily	IPR000782,IPR001132,IPR003619,IPR008984,IPR011489,IPR013019,IPR017855,IPR036378,IPR036578,IPR050904	PF02469,PF03165,PF03166	GO:0005515,GO:0005615|GO:0007155|GO:0030198|GO:0031012|GO:0050839,GO:0005667|GO:0006355,GO:0006355	K19519	transforming growth factor-beta-induced protein	sp|O11780|BGH3_PIG
g1284	g1284.t1	Ankyrin repeat,Ankyrin repeat-containing domain superfamily,Ion transport domain,Transient receptor ion channel domain,Transient receptor potential channel, canonical,Transient receptor potential channel, canonical 7	IPR002110,IPR002153,IPR005463,IPR005821,IPR013555,IPR036770	PF00520,PF08344,PF12796	GO:0005216|GO:0006811|GO:0016020|GO:0055085,GO:0005262|GO:0005886|GO:0007338|GO:0015279|GO:0016020|GO:0034703|GO:0051480|GO:0070588|GO:0070588|GO:0070679,GO:0005262|GO:0016020|GO:0070588,GO:0005515	K04970	transient receptor potential cation channel subfamily C member 7	sp|Q9HCX4|TRPC7_HUMAN
g1286	g1286.t1	DNA/RNA polymerase superfamily,Reverse transcriptase domain	IPR000477,IPR043502	PF00078	-	-	-	sp|O00370|LORF2_HUMAN
g1288	g1288.t1	DNA/RNA polymerase superfamily,Reverse transcriptase domain	IPR000477,IPR043502	PF00078	-	-	-	sp|O00370|LORF2_HUMAN
g1290	g1290.t1	EF-hand domain pair,Kazal domain,SPARC/Testican, calcium-binding domain	IPR002350,IPR011992,IPR019577	PF07648,PF10591	GO:0005509,GO:0005509|GO:0005518|GO:0005615|GO:0048856|GO:0050840,GO:0005515	K08136	testican	sp|Q08629|TICN1_HUMAN
g1291	g1291.t1	EF-G domain III/V-like,Ribosomal protein uS5 domain 2-type superfamily,Small ribosomal subunit protein uS5 domain 2-type fold, subgroup,Translation elongation factor EFTu-like, domain 2,Translation protein, beta-barrel domain superfamily	IPR004161,IPR009000,IPR014721,IPR020568,IPR035647	PF03144	GO:0003746|GO:0003924|GO:0005829|GO:0006414|GO:0043022|GO:1990904,GO:0005525	-	-	sp|P55823|EF2_RABIT
g1292	g1292.t1	-	-	-	-	-	-	-
g1295	g1295.t1	-	-	-	-	-	-	sp|Q08629|TICN1_HUMAN
g1296	g1296.t1	BTB/Kelch-associated,BTB/POZ domain,Kelch repeat type 1,Kelch-like protein 3, BACK domain,Kelch-type beta-propeller,SKP1/BTB/POZ domain superfamily	IPR000210,IPR006652,IPR011333,IPR011705,IPR015915,IPR030578	PF00651,PF01344,PF07707	GO:0005515,GO:0005829|GO:0050801|GO:0070294|GO:0070936	K10443	kelch-like protein 2/3	sp|F1MBP6|KLHL3_BOVIN
g1297	g1297.t1	Nucleotide-binding alpha-beta plait domain superfamily,RNA recognition motif domain,RNA-binding domain superfamily,hnRNP A0, RNA recognition motif 1	IPR000504,IPR012677,IPR034801,IPR035979	PF00076	GO:0000398|GO:0003730|GO:0071013,GO:0003676,GO:0003723	K12894	heterogeneous nuclear ribonucleoprotein A0	sp|Q13151|ROA0_HUMAN
g1298	g1298.t1	DNA/RNA polymerase superfamily,Reverse transcriptase domain	IPR000477,IPR043502	PF00078	-	-	-	sp|O00370|LORF2_HUMAN
g1299	g1299.t1	Glyceraldehyde 3-phosphate dehydrogenase, catalytic domain,Immunoglobulin I-set,Immunoglobulin domain subtype,Immunoglobulin subtype 2,Immunoglobulin-like domain,Immunoglobulin-like domain superfamily,Immunoglobulin-like fold,Ion transport domain,Polycystic kidney disease type 2 protein,Polycystin domain	IPR003598,IPR003599,IPR003915,IPR005821,IPR007110,IPR013098,IPR013783,IPR020829,IPR036179,IPR046791	PF00520,PF02800,PF07679,PF20519	GO:0005216|GO:0006811|GO:0016020|GO:0055085,GO:0005509|GO:0016020,GO:0005886|GO:0007156|GO:0007411|GO:0030424|GO:0070593|GO:0098632,GO:0016620	K19875	myotilin	sp|Q9UBF9|MYOTI_HUMAN
g1300	g1300.t1	FAM13A-like domain,Protein FAM13,Rho GTPase activation protein,Rho GTPase-activating protein domain	IPR000198,IPR008936,IPR039102,IPR059029	PF00620,PF26116	GO:0007165	-	-	sp|Q9NYF5|FA13B_HUMAN
g1301	g1301.t1	Protein Wnt-8A/8C,Wnt,Wnt protein, conserved site,Wnt, C-terminal domain,Wnt-8 protein	IPR005817,IPR013301,IPR018161,IPR034312,IPR043158	PF00110	GO:0005102|GO:0005109|GO:0005125|GO:0005576|GO:0005615|GO:0007275|GO:0016055|GO:0030182|GO:0045165|GO:0060070,GO:0005102|GO:0005576|GO:0007275|GO:0016055,GO:0005102|GO:0007275|GO:0016055	K00714	wingless-type MMTV integration site family, member 8	sp|Q9H1J5|WNT8A_HUMAN
g1302	g1302.t1	Brd8, Bromo domain,Bromodomain,Bromodomain-like superfamily,Nucleoside diphosphate kinase-like domain,Nucleoside diphosphate kinase-like domain superfamily	IPR001487,IPR034907,IPR036427,IPR036850,IPR037966	PF00334,PF00439	GO:0005515,GO:0035267	K11321	bromodomain-containing protein 8	sp|Q8R3B7|BRD8_MOUSE
g1303	g1303.t1	Kinesin motor domain,Kinesin motor domain superfamily,Kinesin motor domain, conserved site,Kinesin-like protein KIF11-like,P-loop containing nucleoside triphosphate hydrolase	IPR001752,IPR019821,IPR027417,IPR036961,IPR047149	PF00225	GO:0003777|GO:0005524|GO:0007018,GO:0003777|GO:0005524|GO:0007018|GO:0008017,GO:0005634|GO:0005876|GO:0008574|GO:0051231|GO:0072686|GO:0090307	K10402	kinesin family member 20	sp|O95235|KI20A_HUMAN
g1304	g1304.t1	Cdc23,Tetratricopeptide repeat,Tetratricopeptide-like helical domain superfamily	IPR007192,IPR011990,IPR019734	PF04049,PF13181,PF13414	GO:0005515,GO:0005680,GO:0005680|GO:0016567|GO:0031145|GO:0045842|GO:0051301	K03355	anaphase-promoting complex subunit 8	sp|Q9UJX2|CDC23_HUMAN
g1305	g1305.t1	GDNF receptor alpha,GDNF/GAS1,Glial cell line-derived neurotrophic factor receptor	IPR003438,IPR016017,IPR037193	PF02351	GO:0007399|GO:0009897|GO:0038023|GO:0038023|GO:0043235,GO:0038023	K19895	GDNF family receptor alpha	sp|O35118|GFRA3_MOUSE
g1306	g1306.t1	M-phase inducer phosphatase,Rhodanese-like domain,Rhodanese-like domain superfamily	IPR000751,IPR001763,IPR036873	PF00581	GO:0000086|GO:0004725|GO:0005634|GO:0005737|GO:0010971|GO:0110032,GO:0004725|GO:0006470|GO:1902751	K05867	M-phase inducer phosphatase 3 [EC:3.1.3.48]	sp|A5D7P0|MPIP3_BOVIN
g1307	g1307.t1	Family of FAM53,Histone RNA hairpin-binding protein, RNA-binding domain,SLBP, RNA-binding domain superfamily	IPR029344,IPR029356,IPR038294	PF15242,PF15247	GO:0003723,GO:0005634|GO:0006606	K18710	histone RNA hairpin-binding protein	sp|Q29RM2|FA53C_BOVIN
g1308	g1308.t1	Domain of unknown function DUF7030,JmjC domain,Lysine-specific demethylase 3A/B, tudor domain,Lysine-specific demethylase 3B, PWWP domain,Lysine-specific demethylase LSDs-like,TB2/DP1/HVA22	IPR003347,IPR004345,IPR045109,IPR054294,IPR054503,IPR054504	PF02373,PF03134,PF22987,PF22988,PF22989	GO:0000118|GO:0000785|GO:0003712|GO:0006357|GO:0031490|GO:0032454|GO:0032454	K15601	[histone H3]-dimethyl-L-lysine9 demethylase [EC:1.14.11.65]	sp|Q7LBC6|KDM3B_HUMAN
g1309	g1309.t1	Early growth response protein 1, C-terminal,Early growth response, N-terminal,Zinc finger C2H2 superfamily,Zinc finger C2H2-type	IPR013087,IPR021839,IPR021849,IPR036236	PF00096,PF11914,PF11928	GO:0000978|GO:0000981|GO:0006357	K09203	early growth response protein 1	sp|P18146|EGR1_HUMAN
g1310	g1310.t1	Peptide chain release factor eRF1/aRF1,Ribosomal protein eL30-like superfamily,eRF1 domain 2,eRF1 domain 3,eRF1, domain 1,eRF1, domain 2 superfamily,eRF1/Pelota-like, N-terminal domain	IPR004403,IPR005140,IPR005141,IPR005142,IPR024049,IPR029064,IPR042226	PF03463,PF03464,PF03465	GO:0003747|GO:0006415	K03265	peptide chain release factor subunit 1	sp|Q5U2Q7|ERF1_RAT
g1311	g1311.t1	ATPase, nucleotide binding domain,Chaperone DnaK,Heat shock protein 70 family,Heat shock protein 70, conserved site,Heat shock protein 70kD, C-terminal domain superfamily,Heat shock protein 70kD, peptide-binding domain superfamily	IPR012725,IPR013126,IPR018181,IPR029047,IPR029048,IPR043129	PF00012	GO:0005524|GO:0006457|GO:0051082,GO:0005524|GO:0016887	K04043	molecular chaperone DnaK	sp|P38646|HSPA9_HUMAN
g1312	g1312.t1	Leucine-rich repeat,Leucine-rich repeat and fibronectin type-III domain-containing,Leucine-rich repeat domain superfamily,Leucine-rich repeat, typical subtype	IPR001611,IPR003591,IPR032675,IPR050467	PF13855	GO:0005515	K16665	leucine-rich repeat transmembrane neuronal protein 1/2	sp|O43300|LRRT2_HUMAN
g1313	g1313.t1	Alpha-catenin,Alpha-catenin/vinculin-like superfamily,Vinculin/alpha-catenin	IPR001033,IPR006077,IPR036723	PF01044	GO:0005912|GO:0008013|GO:0016342|GO:0016477|GO:0051015|GO:0098609,GO:0007155|GO:0045296|GO:0051015,GO:0007155|GO:0051015	K05691	catenin alpha	sp|P26231|CTNA1_MOUSE
g1315	g1315.t1	Cip1-interacting zinc finger protein,Matrin-3, RNA recognition motif 2,Matrin/U1-C, C2H2-type zinc finger,Matrin/U1-C-like, C2H2-type zinc finger,Nucleotide-binding alpha-beta plait domain superfamily,RNA recognition motif domain,RNA-binding domain superfamily	IPR000504,IPR000690,IPR003604,IPR012677,IPR026811,IPR034930,IPR035979	-	GO:0003676,GO:0003676|GO:0005634|GO:0008270,GO:0003676|GO:0008270,GO:0003723,GO:0005634	K13213	matrin 3	sp|P43243|MATR3_HUMAN
g1317	g1317.t1	Nucleobase cation symporter 2 family	IPR006043	PF00860	GO:0016020|GO:0022857|GO:0055085	K14611	solute carrier family 23 (nucleobase transporter), member 1	sp|Q9Z2J0|S23A1_MOUSE
g1318	g1318.t1	Cardiac-enriched FHL2-interacting,Domain of unknown function DUF4585	IPR027838,IPR052303	PF15232	GO:0005654	-	-	sp|E7EW31|PROB1_HUMAN
g1319	g1319.t1	Chaperone J-domain superfamily,DnaJ domain,DnaJ domain, conserved site,DnaJ subfamily B/C chaperone co-factors,Domain of unknown function DUF1977, DnaJ-like,Endothelial cell-specific chemotaxis regulator,Spermatogenesis-associated protein 24	IPR001623,IPR015399,IPR018253,IPR026247,IPR029176,IPR036869,IPR051100	PF00226,PF09320,PF15175,PF15820	GO:0005789|GO:0030544|GO:0051085|GO:0071218	K09538	DnaJ homolog subfamily C member 18	sp|Q5EA26|DJC18_BOVIN
g1321	g1321.t1	STING, ligand-binding domain,STING, transmembrane domain,Stimulator of interferon genes protein,Stimulator of interferon genes protein, C-terminal,Stimulator of interferon genes protein, C-terminal domain superfamily	IPR029158,IPR038623,IPR047191,IPR055432,IPR055434	PF15009,PF23417	GO:0000045|GO:0002218|GO:0002218|GO:0005776|GO:0005789|GO:0016239|GO:0032481|GO:0032481|GO:0035438|GO:0045087|GO:0051607|GO:0061507|GO:0061709	K12654	stimulator of interferon genes protein	sp|Q2KI99|STING_BOVIN
g1323	g1323.t1	CXXC-type zinc finger protein CXXC4/CXXC5,Zinc finger, CXXC-type	IPR002857,IPR040388	PF02008	GO:0003677|GO:0008270,GO:0005634|GO:0008327	K22760	CXXC-type zinc finger protein 5	sp|Q32LB3|CXXC5_BOVIN
g1325	g1325.t1	PH-like domain superfamily,Pleckstrin homology domain,Pleckstrin homology domain 9,Pleckstrin homology domain, spectrin-type,Sec7 domain,Sec7 domain superfamily,Sec7, C-terminal domain superfamily	IPR000904,IPR001605,IPR001849,IPR011993,IPR023394,IPR035999,IPR041681	PF01369,PF15410	GO:0005085|GO:0032012,GO:0005515|GO:0005543	K12494	PH and SEC7 domain-containing protein	sp|Q9BQI7|PSD2_HUMAN
g1326	g1326.t1	EGF-like domain,Immunoglobulin I-set,Immunoglobulin domain subtype,Immunoglobulin subtype 2,Immunoglobulin-like domain,Immunoglobulin-like domain superfamily,Immunoglobulin-like fold,Neuregulin,Neuregulin 2, Ig-like domain,Neuregulin 2, N-terminal domain,Neuregulin, C-terminal	IPR000742,IPR002154,IPR003598,IPR003599,IPR007110,IPR013098,IPR013783,IPR036179,IPR040180,IPR057909,IPR057911	PF02158,PF07679,PF25518	GO:0005102|GO:0005102|GO:0005615|GO:0007399|GO:0035556|GO:0048513	K05456	neuregulin 2	sp|O14511|NRG2_HUMAN
g1327	g1327.t1	Purine-rich element binding protein family	IPR006628	PF04845	GO:0000977|GO:0000977|GO:0000981|GO:0005634|GO:0006357|GO:0032422|GO:0032422,GO:0000977|GO:0032422	K21772	transcriptional activator protein Pur-alpha	sp|Q00577|PURA_HUMAN
g1330	g1330.t1	EGF-like domain	IPR000742	-	GO:0005154|GO:0005615|GO:0005886|GO:0007173|GO:0008083|GO:0008201|GO:0008284	K08523	heparin-binding EGF-like growth factor	sp|Q01580|HBEGF_PIG
g1331	g1331.t1	Band 3 cytoplasmic domain,Bicarbonate transporter, eukaryotic,Bicarbonate transporter-like, transmembrane domain,Phosphotransferase/anion transporter	IPR003020,IPR011531,IPR013769,IPR016152	PF00955,PF07565	GO:0005452|GO:0005886|GO:0006820|GO:0008510|GO:0015701|GO:0016020|GO:0016323|GO:0022857|GO:0050801|GO:0051453|GO:0055085,GO:0005452|GO:0006820|GO:0016020,GO:0006820|GO:0008509|GO:0016020,GO:0006820|GO:0016020	-	-	sp|Q96Q91|B3A4_HUMAN
g1332	g1332.t1	-	-	-	-	-	-	-
g1333	g1333.t1	Ankyrin repeat,Ankyrin repeat and KH domain-containing protein 1, type I K homology domain,Ankyrin repeat and KH/SAM domain-containing protein,Ankyrin repeat-containing domain superfamily,Eukaryotic translation initiation factor 4E binding,K Homology domain,K Homology domain, type 1,K Homology domain, type 1 superfamily	IPR002110,IPR004087,IPR004088,IPR008606,IPR036612,IPR036770,IPR047374,IPR051631	PF00013,PF00023,PF05456,PF12796	GO:0003676,GO:0003723,GO:0005515,GO:0005737|GO:0045087,GO:0008190|GO:0045947	K16726	ankyrin repeat domain-containing protein 17	sp|Q8IWZ3|ANKH1_HUMAN
g1334	g1334.t1	Amyloid beta precursor protein binding family B member 1/2/3,PH-like domain superfamily,PTB/PI domain,SRA1/Sec31,WW domain,WW domain superfamily	IPR001202,IPR006020,IPR009917,IPR011993,IPR036020,IPR039576	PF00397,PF00640,PF07304	GO:0001540|GO:0001540|GO:0005634|GO:0005737|GO:0006355|GO:0008134,GO:0005515	-	-	sp|O95704|APBB3_HUMAN
g1336	g1336.t1	Multidrug transporter EmrE superfamily,Nucleotide-sugar transporter	IPR007271,IPR037185	PF04142	GO:0000139|GO:0015165|GO:0016020|GO:0090481	K15273	solute carrier family 35 (probable UDP-sugar transporter), member A4	sp|Q05B73|S35A4_BOVIN
g1337	g1337.t1	Kinesin motor domain superfamily,P-loop containing nucleoside triphosphate hydrolase	IPR027417,IPR036961	-	-	-	-	-
g1338	g1338.t1	Leucine-rich repeat,Leucine-rich repeat domain superfamily,Monocyte differentiation antigen CD14	IPR001611,IPR016337,IPR032675	-	GO:0001530|GO:0001819|GO:0009897|GO:0034142|GO:0045121|GO:0046696|GO:0071222,GO:0005515	K04391	monocyte differentiation antigen CD14	sp|Q95122|CD14_BOVIN
g1339	g1339.t1	Armadillo-like helical,Armadillo-type fold,Importin-alpha, importin-beta-binding domain	IPR002652,IPR011989,IPR016024	-	GO:0006606|GO:0061608	-	-	sp|Q96DC7|TMCO6_HUMAN
g1341	g1341.t1	Protein RED, C-terminal,Protein Red-like,RED-like, N-terminal	IPR012492,IPR012916,IPR039896	PF07807,PF07808	-	K13109	IK cytokine	sp|Q13123|RED_HUMAN
g1342	g1342.t1	WD repeat-containing protein 55,WD repeat-containing protein 55/POC1,WD40 repeat,WD40-repeat-containing domain superfamily,WD40/YVTN repeat-like-containing domain superfamily	IPR001680,IPR015943,IPR017422,IPR036322,IPR050505	PF24796	GO:0005515	K24750	WD repeat-containing protein 55	sp|Q5R9T6|WDR55_PONAB
g1343	g1343.t1	Aminoacyl-tRNA synthetase, class II,Anticodon-binding,Anticodon-binding domain superfamily,Class II Aminoacyl-tRNA synthetase/Biotinyl protein ligase (BPL) and lipoyl protein ligase (LPL),Class II Histidinyl-tRNA synthetase (HisRS)-like catalytic core domain,DND1, double-stranded RNA binding domain,Dead end protein 1, RNA recognition motif 1,Histidine-tRNA ligase,Histidyl-anticodon-binding,Nucleo…	IPR000504,IPR000738,IPR004154,IPR006195,IPR009068,IPR012677,IPR015807,IPR033656,IPR034414,IPR035979,IPR036621,IPR041715,IPR044448,IPR045864	PF00076,PF00458,PF03129,PF13393,PF14709	GO:0003676,GO:0003723,GO:0003723|GO:0004821|GO:0005739|GO:0005829|GO:0006427|GO:0032543|GO:0042802,GO:0003723|GO:0007281,GO:0004812|GO:0005524|GO:0006418,GO:0004821|GO:0005524|GO:0006427	K01892	histidyl-tRNA synthetase [EC:6.1.1.21]	sp|Q2KI84|HARS1_BOVIN
g1344	g1344.t1	Aminoacyl-tRNA synthetase, class II,Anticodon-binding,Anticodon-binding domain superfamily,Class II Aminoacyl-tRNA synthetase/Biotinyl protein ligase (BPL) and lipoyl protein ligase (LPL),Class II Histidinyl-tRNA synthetase (HisRS)-like catalytic core domain,Matrin/U1-C-like, C2H2-type zinc finger,Zinc finger C2H2 superfamily,Zinc finger, double-stranded RNA binding	IPR003604,IPR004154,IPR006195,IPR022755,IPR036236,IPR036621,IPR041715,IPR045864	PF03129,PF12171,PF13393	GO:0003676|GO:0008270,GO:0003723|GO:0004821|GO:0005739|GO:0005829|GO:0006427|GO:0042802	K01892	histidyl-tRNA synthetase [EC:6.1.1.21]	sp|P49590|SYHM_HUMAN
g1345	g1345.t1	Cadherin conserved site,Cadherin, N-terminal,Cadherin-like,Cadherin-like superfamily,Protocadherin/Cadherin-related Cell Adhesion	IPR002126,IPR013164,IPR015919,IPR020894,IPR050174	PF00028,PF08266	GO:0005509|GO:0007156|GO:0016020,GO:0005509|GO:0016020,GO:0005886|GO:0007155	K16493	protocadherin alpha	sp|Q9Y5H8|PCDA3_HUMAN
g1346	g1346.t1	Cadherin conserved site,Cadherin, N-terminal,Cadherin-like,Cadherin-like superfamily,Protocadherin/Cadherin-related Cell Adhesion	IPR002126,IPR013164,IPR015919,IPR020894,IPR050174	PF00028,PF08266	GO:0005509|GO:0007156|GO:0016020,GO:0005509|GO:0016020,GO:0005886|GO:0007155	K16493	protocadherin alpha	sp|Q9Y5H7|PCDA5_HUMAN
g1347	g1347.t1	Cadherin conserved site,Cadherin, N-terminal,Cadherin-like,Cadherin-like superfamily,Protocadherin/Cadherin-related Cell Adhesion	IPR002126,IPR013164,IPR015919,IPR020894,IPR050174	PF00028,PF08266	GO:0005509|GO:0007156|GO:0016020,GO:0005509|GO:0016020,GO:0005886|GO:0007155	K16493	protocadherin alpha	sp|Q5DRE6|PCDA6_PANTR
g1348	g1348.t1	Cadherin conserved site,Cadherin, N-terminal,Cadherin, cytoplasmic C-terminal domain,Cadherin-like,Cadherin-like superfamily,Protocadherin/Cadherin-related Cell Adhesion	IPR002126,IPR013164,IPR015919,IPR020894,IPR032455,IPR050174	PF00028,PF08266,PF16492	GO:0005509|GO:0007156|GO:0016020,GO:0005509|GO:0016020,GO:0005886|GO:0007155	K16493	protocadherin alpha	sp|Q5DRF3|PCDAB_PANTR
g1349	g1349.t1	Cadherin conserved site,Cadherin, C-terminal catenin-binding domain,Cadherin, N-terminal,Cadherin, cytoplasmic C-terminal domain,Cadherin-like,Cadherin-like superfamily,Protocadherin/Cadherin-related Cell Adhesion	IPR002126,IPR013164,IPR015919,IPR020894,IPR031904,IPR032455,IPR050174	PF00028,PF08266,PF15974,PF16492	GO:0005509|GO:0007156|GO:0016020,GO:0005509|GO:0016020,GO:0005886|GO:0007155	K16493	protocadherin alpha	sp|Q9Y5I4|PCDC2_HUMAN
g1350	g1350.t1	Cadherin conserved site,Cadherin, N-terminal,Cadherin, cytoplasmic C-terminal domain,Cadherin-like,Cadherin-like superfamily,Protocadherin/Cadherin-related Cell Adhesion	IPR002126,IPR013164,IPR015919,IPR020894,IPR032455,IPR050174	PF00028,PF08266,PF16492	GO:0005509|GO:0007156|GO:0016020,GO:0005509|GO:0016020,GO:0005886|GO:0007155	K16494	protocadherin beta	sp|Q5DRE0|PCDB1_PANTR
g1351	g1351.t1	Cadherin conserved site,Cadherin, N-terminal,Cadherin, cytoplasmic C-terminal domain,Cadherin-like,Cadherin-like superfamily,Protocadherin/Cadherin-related Cell Adhesion	IPR002126,IPR013164,IPR015919,IPR020894,IPR032455,IPR050174	PF00028,PF08266,PF16492	GO:0005509|GO:0007156|GO:0016020,GO:0005509|GO:0016020,GO:0005886|GO:0007155	K16494	protocadherin beta	sp|Q5DRD1|PCDB3_PANTR
g1352	g1352.t1	Cadherin conserved site,Cadherin, N-terminal,Cadherin, cytoplasmic C-terminal domain,Cadherin-like,Cadherin-like superfamily,Protocadherin/Cadherin-related Cell Adhesion	IPR002126,IPR013164,IPR015919,IPR020894,IPR032455,IPR050174	PF00028,PF08266,PF16492	GO:0005509|GO:0007156|GO:0016020,GO:0005509|GO:0016020,GO:0005886|GO:0007155	K16494	protocadherin beta	sp|Q5DRD0|PCDB4_PANTR
g1353	g1353.t1	Cadherin conserved site,Cadherin, N-terminal,Cadherin, cytoplasmic C-terminal domain,Cadherin-like,Cadherin-like superfamily,Protocadherin/Cadherin-related Cell Adhesion	IPR002126,IPR013164,IPR015919,IPR020894,IPR032455,IPR050174	PF00028,PF08266,PF16492	GO:0005509|GO:0007156|GO:0016020,GO:0005509|GO:0016020,GO:0005886|GO:0007155	K16494	protocadherin beta	sp|Q9Y5E4|PCDB5_HUMAN
g1354	g1354.t1	Cadherin conserved site,Cadherin, N-terminal,Cadherin, cytoplasmic C-terminal domain,Cadherin-like,Cadherin-like superfamily,Protocadherin/Cadherin-related Cell Adhesion	IPR002126,IPR013164,IPR015919,IPR020894,IPR032455,IPR050174	PF00028,PF08266,PF16492	GO:0005509|GO:0007156|GO:0016020,GO:0005509|GO:0016020,GO:0005886|GO:0007155	K16494	protocadherin beta	sp|Q9Y5E3|PCDB6_HUMAN
g1355	g1355.t1	Cadherin conserved site,Cadherin, N-terminal,Cadherin, cytoplasmic C-terminal domain,Cadherin-like,Cadherin-like superfamily,Protocadherin/Cadherin-related Cell Adhesion	IPR002126,IPR013164,IPR015919,IPR020894,IPR032455,IPR050174	PF00028,PF08266,PF16492	GO:0005509|GO:0007156|GO:0016020,GO:0005509|GO:0016020,GO:0005886|GO:0007155	K16494	protocadherin beta	sp|Q5DRC3|PCDBH_PANTR
g1356	g1356.t1	Cadherin conserved site,Cadherin, N-terminal,Cadherin, cytoplasmic C-terminal domain,Cadherin-like,Cadherin-like superfamily,Protocadherin/Cadherin-related Cell Adhesion	IPR002126,IPR013164,IPR015919,IPR020894,IPR032455,IPR050174	PF00028,PF08266,PF16492	GO:0005509|GO:0007156|GO:0016020,GO:0005509|GO:0016020,GO:0005886|GO:0007155	K16494	protocadherin beta	sp|Q9NRJ7|PCDBG_HUMAN
g1357	g1357.t1	Cadherin conserved site,Cadherin, cytoplasmic C-terminal domain,Cadherin-like,Cadherin-like superfamily,Protocadherin/Cadherin-related Cell Adhesion	IPR002126,IPR015919,IPR020894,IPR032455,IPR050174	PF00028,PF16492	GO:0005509|GO:0007156|GO:0016020,GO:0005509|GO:0016020,GO:0005886|GO:0007155	K16494	protocadherin beta	sp|Q5DRD9|PCDBA_PANTR
g1358	g1358.t1	Cadherin conserved site,Cadherin, N-terminal,Cadherin, cytoplasmic C-terminal domain,Cadherin-like,Cadherin-like superfamily,Protocadherin/Cadherin-related Cell Adhesion	IPR002126,IPR013164,IPR015919,IPR020894,IPR032455,IPR050174	PF00028,PF08266,PF16492	GO:0005509|GO:0007156|GO:0016020,GO:0005509|GO:0016020,GO:0005886|GO:0007155	K16494	protocadherin beta	sp|Q5DRD8|PCDBB_PANTR
g1359	g1359.t1	Cadherin conserved site,Cadherin, N-terminal,Cadherin, cytoplasmic C-terminal domain,Cadherin-like,Cadherin-like superfamily,Protocadherin/Cadherin-related Cell Adhesion	IPR002126,IPR013164,IPR015919,IPR020894,IPR032455,IPR050174	PF00028,PF08266,PF16492	GO:0005509|GO:0007156|GO:0016020,GO:0005509|GO:0016020,GO:0005886|GO:0007155	K16494	protocadherin beta	sp|Q5DRD5|PCDBE_PANTR
g1360	g1360.t1	Cadherin conserved site,Cadherin, N-terminal,Cadherin, cytoplasmic C-terminal domain,Cadherin-like,Cadherin-like superfamily,Protocadherin/Cadherin-related Cell Adhesion	IPR002126,IPR013164,IPR015919,IPR020894,IPR032455,IPR050174	PF00028,PF08266,PF16492	GO:0005509|GO:0007156|GO:0016020,GO:0005509|GO:0016020,GO:0005886|GO:0007155	K16494	protocadherin beta	sp|Q5DRD3|PCDBF_PANTR
g1361	g1361.t1	Cadherin conserved site,Cadherin, N-terminal,Cadherin, cytoplasmic C-terminal domain,Cadherin-like,Cadherin-like superfamily,Protocadherin/Cadherin-related Cell Adhesion	IPR002126,IPR013164,IPR015919,IPR020894,IPR032455,IPR050174	PF00028,PF08266,PF16492	GO:0005509|GO:0007156|GO:0016020,GO:0005509|GO:0016020,GO:0005886|GO:0007155	K16494	protocadherin beta	sp|Q5DRD3|PCDBF_PANTR
g1362	g1362.t1	Mitochondrial Carrier,Mitochondrial carrier protein domain superfamily,Mitochondrial carrier protein, transmembrane region	IPR018108,IPR023395,IPR050567	PF00153	GO:0000064|GO:0005739|GO:0006810|GO:0022857|GO:1990575	K15101	solute carrier family 25 (mitochondrial ornithine transporter) member 2/15	sp|Q9Y619|ORNT1_HUMAN
g1363	g1363.t1	TAFII55 protein, conserved region,Transcription initiation factor TFIID subunit 7	IPR006751,IPR037817	PF04658	GO:0005669|GO:0005669|GO:0006357|GO:0016251|GO:0051123,GO:0005669|GO:0006367	K03132	transcription initiation factor TFIID subunit 7	sp|Q5R7L9|TAF7_PONAB
g1364	g1364.t1	Cadherin conserved site,Cadherin, N-terminal,Cadherin, cytoplasmic C-terminal domain,Cadherin-like,Cadherin-like superfamily,Protocadherin/Cadherin-related Cell Adhesion	IPR002126,IPR013164,IPR015919,IPR020894,IPR032455,IPR050174	PF00028,PF08266,PF16492	GO:0005509|GO:0007156|GO:0016020,GO:0005509|GO:0016020,GO:0005886|GO:0007155	K16495	protocadherin gamma subfamily A	sp|Q9Y5H4|PCDG1_HUMAN
g1365	g1365.t1	Cadherin conserved site,Cadherin, N-terminal,Cadherin, cytoplasmic C-terminal domain,Cadherin-like,Cadherin-like superfamily,Protocadherin/Cadherin-related Cell Adhesion	IPR002126,IPR013164,IPR015919,IPR020894,IPR032455,IPR050174	PF00028,PF08266,PF16492	GO:0005509|GO:0007156|GO:0016020,GO:0005509|GO:0016020,GO:0005886|GO:0007155	K16495	protocadherin gamma subfamily A	sp|Q5DRB0|PCDGD_PANTR
g1366	g1366.t1	Cadherin conserved site,Cadherin, N-terminal,Cadherin, cytoplasmic C-terminal domain,Cadherin-like,Cadherin-like superfamily,Protocadherin/Cadherin-related Cell Adhesion	IPR002126,IPR013164,IPR015919,IPR020894,IPR032455,IPR050174	PF00028,PF08266,PF16492	GO:0005509|GO:0007156|GO:0016020,GO:0005509|GO:0016020,GO:0005886|GO:0007155	K16495	protocadherin gamma subfamily A	sp|Q9Y5G9|PCDG4_HUMAN
g1367	g1367.t1	Cadherin conserved site,Cadherin, N-terminal,Cadherin, cytoplasmic C-terminal domain,Cadherin-like,Cadherin-like superfamily,Protocadherin/Cadherin-related Cell Adhesion	IPR002126,IPR013164,IPR015919,IPR020894,IPR032455,IPR050174	PF00028,PF08266,PF16492	GO:0005509|GO:0007156|GO:0016020,GO:0005509|GO:0016020,GO:0005886|GO:0007155	K16496	protocadherin gamma subfamily B	sp|Q5DRA9|PCDGE_PANTR
g1368	g1368.t1	Cadherin conserved site,Cadherin, N-terminal,Cadherin, cytoplasmic C-terminal domain,Cadherin-like,Cadherin-like superfamily,Protocadherin/Cadherin-related Cell Adhesion	IPR002126,IPR013164,IPR015919,IPR020894,IPR032455,IPR050174	PF00028,PF08266,PF16492	GO:0005509|GO:0007156|GO:0016020,GO:0005509|GO:0016020,GO:0005886|GO:0007155	K16495	protocadherin gamma subfamily A	sp|Q9Y5G8|PCDG5_HUMAN
g1369	g1369.t1	Cadherin conserved site,Cadherin, N-terminal,Cadherin, cytoplasmic C-terminal domain,Cadherin-like,Cadherin-like superfamily,Protocadherin/Cadherin-related Cell Adhesion	IPR002126,IPR013164,IPR015919,IPR020894,IPR032455,IPR050174	PF00028,PF08266,PF16492	GO:0005509|GO:0007156|GO:0016020,GO:0005509|GO:0016020,GO:0005886|GO:0007155	K16495	protocadherin gamma subfamily A	sp|Q5DRA8|PCDGG_PANTR
g1370	g1370.t1	Cadherin conserved site,Cadherin, N-terminal,Cadherin, cytoplasmic C-terminal domain,Cadherin-like,Cadherin-like superfamily,Protocadherin/Cadherin-related Cell Adhesion	IPR002126,IPR013164,IPR015919,IPR020894,IPR032455,IPR050174	PF00028,PF08266,PF16492	GO:0005509|GO:0007156|GO:0016020,GO:0005509|GO:0016020,GO:0005886|GO:0007155	K16495	protocadherin gamma subfamily A	sp|Q5DRB2|PCDG8_PANTR
g1371	g1371.t1	Cadherin conserved site,Cadherin, N-terminal,Cadherin, cytoplasmic C-terminal domain,Cadherin-like,Cadherin-like superfamily,Protocadherin/Cadherin-related Cell Adhesion	IPR002126,IPR013164,IPR015919,IPR020894,IPR032455,IPR050174	PF00028,PF08266,PF16492	GO:0005509|GO:0007156|GO:0016020,GO:0005509|GO:0016020,GO:0005886|GO:0007155	K16496	protocadherin gamma subfamily B	sp|Q9Y5G0|PCDGH_HUMAN
g1372	g1372.t1	Cadherin conserved site,Cadherin, N-terminal,Cadherin, cytoplasmic C-terminal domain,Cadherin-like,Cadherin-like superfamily,Protocadherin/Cadherin-related Cell Adhesion	IPR002126,IPR013164,IPR015919,IPR020894,IPR032455,IPR050174	PF00028,PF08266,PF16492	GO:0005509|GO:0007156|GO:0016020,GO:0005509|GO:0016020,GO:0005886|GO:0007155	K16496	protocadherin gamma subfamily B	sp|Q5DRA6|PCDGI_PANTR
g1373	g1373.t1	Cadherin conserved site,Cadherin, N-terminal,Cadherin, cytoplasmic C-terminal domain,Cadherin-like,Cadherin-like superfamily,Protocadherin/Cadherin-related Cell Adhesion	IPR002126,IPR013164,IPR015919,IPR020894,IPR032455,IPR050174	PF00028,PF08266,PF16492	GO:0005509|GO:0007156|GO:0016020,GO:0005509|GO:0016020,GO:0005886|GO:0007155	K16495	protocadherin gamma subfamily A	sp|Q5DRC1|PCDGA_PANTR
g1374	g1374.t1	Cadherin conserved site,Cadherin, N-terminal,Cadherin, cytoplasmic C-terminal domain,Cadherin-like,Cadherin-like superfamily,Protocadherin/Cadherin-related Cell Adhesion	IPR002126,IPR013164,IPR015919,IPR020894,IPR032455,IPR050174	PF00028,PF08266,PF16492	GO:0005509|GO:0007156|GO:0016020,GO:0005509|GO:0016020,GO:0005886|GO:0007155	K16496	protocadherin gamma subfamily B	sp|Q5DRA5|PCDGJ_PANTR
g1375	g1375.t1	Cadherin conserved site,Cadherin, N-terminal,Cadherin, cytoplasmic C-terminal domain,Cadherin-like,Cadherin-like superfamily,Protocadherin/Cadherin-related Cell Adhesion	IPR002126,IPR013164,IPR015919,IPR020894,IPR032455,IPR050174	PF00028,PF08266,PF16492	GO:0005509|GO:0007156|GO:0016020,GO:0005509|GO:0016020,GO:0005886|GO:0007155	K16495	protocadherin gamma subfamily A	sp|Q5DRC0|PCDGB_PANTR
g1376	g1376.t1	Cadherin conserved site,Cadherin, N-terminal,Cadherin, cytoplasmic C-terminal domain,Cadherin-like,Cadherin-like superfamily,Protocadherin/Cadherin-related Cell Adhesion	IPR002126,IPR013164,IPR015919,IPR020894,IPR032455,IPR050174	PF00028,PF08266,PF16492	GO:0005509|GO:0007156|GO:0016020,GO:0005509|GO:0016020,GO:0005886|GO:0007155	K16496	protocadherin gamma subfamily B	sp|Q5DRB0|PCDGD_PANTR
g1378	g1378.t1	Cadherin conserved site,Cadherin, C-terminal catenin-binding domain,Cadherin, N-terminal,Cadherin, cytoplasmic C-terminal domain,Cadherin-like,Cadherin-like superfamily,Protocadherin/Cadherin-related Cell Adhesion	IPR002126,IPR013164,IPR015919,IPR020894,IPR031904,IPR032455,IPR050174	PF00028,PF08266,PF15974,PF16492	GO:0005509|GO:0007156|GO:0016020,GO:0005509|GO:0016020,GO:0005886|GO:0007155	-	-	sp|Q5DRA2|PCDGM_PANTR
g1379	g1379.t1	Armadillo-type fold,DRF autoregulatory,Diaphanous autoregulatory domain,Formin Homology Diaphanous subfamily,Formin, FH2 domain,Formin, FH2 domain superfamily	IPR010465,IPR014767,IPR015425,IPR016024,IPR042201,IPR051412	PF02181,PF06345,PF06346	GO:0005884|GO:0030041	-	-	sp|O60610|DIAP1_HUMAN
g1380	g1380.t1	Armadillo-like helical,Armadillo-type fold,Diaphanous, GTPase-binding domain superfamily,Formin Homology Diaphanous subfamily,Formin, FH3 domain,Formin, GTPase-binding domain,Rho GTPase-binding/formin homology 3 (GBD/FH3) domain	IPR010472,IPR010473,IPR011989,IPR014768,IPR016024,IPR044933,IPR051412	PF06367,PF06371	GO:0003779|GO:0016043,GO:0003779|GO:0030036|GO:0031267,GO:0005884|GO:0030041	-	-	sp|O60610|DIAP1_HUMAN
g1381	g1381.t1	Class I/II Histone deacetylase HDAC,Histone deacetylase HDAC,Histone deacetylase domain,Histone deacetylase domain superfamily,Ureohydrolase domain superfamily	IPR000286,IPR003084,IPR023696,IPR023801,IPR037138	PF00850	GO:0004407,GO:0004407|GO:0016575|GO:0040029	K11404	histone deacetylase 3 [EC:3.5.1.98]	sp|O15379|HDAC3_HUMAN
g1383	g1383.t1	AH/BAR domain superfamily,ARFGAP/RecO-like zinc finger,Arf GTPase activating protein,Arf-GAP with Rho-GAP domain, ANK repeat and PH domain-containing protein,ArfGAP domain superfamily,F-BAR domain,FCH domain,FCHSD, SH3 domain 1,PH-like domain superfamily,Pleckstrin homology domain,Ras-associating domain,Rho GTPase activation protein,Rho GTPase-activating protein domain,SH3 domain,SH3-like domain …	IPR000159,IPR000198,IPR001060,IPR001164,IPR001452,IPR001660,IPR001849,IPR008936,IPR011993,IPR013761,IPR027267,IPR031160,IPR035460,IPR036028,IPR037278,IPR038508,IPR052227	PF00018,PF00169,PF00611,PF00620,PF00788,PF01412,PF07647,PF14604	GO:0005096,GO:0005515,GO:0005547|GO:0005737,GO:0007165	K12490	Arf-GAP with Rho-GAP domain, ANK repeat and PH domain-containing protein 3	sp|Q8WWN8|ARAP3_HUMAN
g1384	g1384.t1	-	-	-	-	-	-	-
g1385	g1385.t1	Cadherin conserved site,Cadherin-like,Cadherin-like superfamily,Protocadherin,Protocadherin/Cadherin-related Cell Adhesion	IPR002126,IPR013585,IPR015919,IPR020894,IPR050174	PF00028,PF08374	GO:0005509|GO:0007156|GO:0016020,GO:0005509|GO:0016020,GO:0005886|GO:0007155	K16498	protocadherin delta 1	sp|Q08174|PCDH1_HUMAN
g1386	g1386.t1	Integrated Stress Response Activator,Sel1-like repeat,Tetratricopeptide-like helical domain superfamily	IPR006597,IPR011990,IPR052748	PF08238	GO:0005515,GO:0005739|GO:0008625	K07126	uncharacterized protein	sp|Q14154|DELE1_HUMAN
g1387	g1387.t1	Cadherin conserved site,Cadherin, N-terminal,Cadherin-like,Cadherin-like superfamily,Protocadherin/Cadherin-related Cell Adhesion	IPR002126,IPR013164,IPR015919,IPR020894,IPR050174	PF00028,PF08266	GO:0005509|GO:0007156|GO:0016020,GO:0005509|GO:0016020,GO:0005886|GO:0007155	-	-	sp|Q9NPG4|PCD12_HUMAN
g1388	g1388.t1	E3 ubiquitin ligase RBR family,E3 ubiquitin-protein ligase RNF14, RING finger, HC subclass,IBR domain,RWD domain,TRIAD supradomain,Ubiquitin-conjugating enzyme/RWD-like,Zinc finger, RING-type,Zinc finger, RING-type, conserved site,Zinc finger, RING/FYVE/PHD-type	IPR001841,IPR002867,IPR006575,IPR013083,IPR016135,IPR017907,IPR031127,IPR031128,IPR044066	PF01485,PF05773	GO:0004842|GO:0016567,GO:0005515,GO:0008270	K11971	E3 ubiquitin-protein ligase RNF14 [EC:2.3.2.31]	sp|Q9UBS8|RNF14_HUMAN
g1389	g1389.t1	Glucosamine-6-phosphate isomerase,Glucosamine-6-phosphate isomerase, conserved site,Glucosamine/galactosamine-6-phosphate isomerase,NagB/RpiA transferase-like	IPR004547,IPR006148,IPR018321,IPR037171	PF01182	GO:0004342|GO:0004342|GO:0005737|GO:0006043|GO:0006044|GO:0006046|GO:0019262|GO:0042802,GO:0004342|GO:0006044,GO:0005975	K02564	glucosamine-6-phosphate deaminase [EC:3.5.99.6]	sp|A4FV08|GNPI1_BOVIN
g1390	g1390.t1	NEDD4/Bsd2	IPR019325	PF10176	GO:0005783|GO:0005794|GO:0006511|GO:0007034|GO:0030001|GO:0030001|GO:0031398|GO:0048471|GO:0050699,GO:0007034|GO:0030001	K25839	NEDD4 family-interacting protein	sp|Q9BT67|NFIP1_HUMAN
g1392	g1392.t1	Sprouty,Sprouty domain-containing protein	IPR007875,IPR051192	PF05210	GO:0005829|GO:0040037|GO:0043407|GO:0046580|GO:0048513,GO:0007275|GO:0009966|GO:0016020	K17385	protein sprouty homolog 4	sp|A2VDU1|SPY4_BOVIN
g1395	g1395.t1	Cytokine IL1/FGF,Fibroblast growth factor family	IPR002209,IPR008996	PF00167	GO:0008083	-	-	sp|Q5NVQ3|FGF1_PONAB
g1398	g1398.t1	AH/BAR domain superfamily,BAR domain,GRAF family,GRAF, BAR domain,GRAF, PH domain,PH-like domain superfamily,Pleckstrin homology domain,Rho GTPase activation protein,Rho GTPase-activating protein domain	IPR000198,IPR001849,IPR004148,IPR008936,IPR011993,IPR027267,IPR035483,IPR047225,IPR047234	PF00169,PF00620,PF16746	GO:0005096|GO:0005096,GO:0005515|GO:0005737,GO:0007165	K20071	Rho GTPase-activating protein 26	sp|Q9UNA1|RHG26_HUMAN
g1399	g1399.t1	Glucocorticoid receptor,Nuclear hormone receptor,Nuclear hormone receptor family NR3 subfamily,Nuclear hormone receptor, ligand-binding domain,Nuclear hormone receptor-like domain superfamily,Zinc finger, NHR/GATA-type,Zinc finger, nuclear hormone receptor-type	IPR000536,IPR001409,IPR001628,IPR001723,IPR013088,IPR035500,IPR050200	PF00104,PF00105,PF02155	GO:0003677|GO:0004883|GO:0005496|GO:0005634|GO:0006355|GO:0042921,GO:0003700|GO:0006355|GO:0008270|GO:0043565,GO:0006355|GO:0008270	K05771	glucocorticoid receptor	sp|P04150|GCR_HUMAN
g1400	g1400.t1	-	-	-	-	K26865	Ruegeria phage DNA helicase	-
g1403	g1403.t1	Reverse transcriptase domain	IPR000477	PF00078	-	-	-	sp|O00370|LORF2_HUMAN
g1405	g1405.t1	Protein Yip1/4-like	IPR045231	-	GO:0005802|GO:0006888|GO:0006888|GO:0048280|GO:0060628	K20363	protein YIPF5/7	sp|Q5R6W5|YIPF5_PONAB
g1406	g1406.t1	BTB/POZ domain,DNA/RNA polymerase superfamily,Endonuclease/exonuclease/phosphatase superfamily,KCTD8/12/16, H1 domain,Potassium channel tetramerisation-type BTB domain,Potassium channel tetramerization domain-containing protein 16, H1 domain,SKP1/BTB/POZ domain superfamily	IPR000210,IPR003131,IPR011333,IPR036691,IPR043502,IPR049903,IPR057093	PF02214,PF23110	GO:0005515,GO:0051260	K21918	BTB/POZ domain-containing protein KCTD8/12/16	sp|Q68DU8|KCD16_HUMAN
g1407	g1407.t1	DNA/RNA polymerase superfamily,Reverse transcriptase domain	IPR000477,IPR043502	PF00078	-	-	-	sp|O00370|LORF2_HUMAN
g1409	g1409.t1	DNA/RNA polymerase superfamily,Reverse transcriptase domain	IPR000477,IPR043502	PF00078	-	-	-	sp|O00370|LORF2_HUMAN
g1411	g1411.t1	L1 transposable element, C-terminal domain,L1 transposable element, RRM domain,L1 transposable element, dsRBD-like domain,Transposase, L1	IPR004244,IPR035300,IPR042566,IPR043636	PF02994,PF17490	-	K21664	KSHV latency-associated nuclear antigen	sp|Q9UN81|LORF1_HUMAN
g1412	g1412.t1	DNA/RNA polymerase superfamily,Reverse transcriptase domain	IPR000477,IPR043502	PF00078	-	-	-	sp|O00370|LORF2_HUMAN
g1415	g1415.t1	DNA/RNA polymerase superfamily,Reverse transcriptase domain	IPR000477,IPR043502	PF00078	-	-	-	sp|O00370|LORF2_HUMAN
g1419	g1419.t1	DNA/RNA polymerase superfamily,Endonuclease/exonuclease/phosphatase superfamily,Reverse transcriptase domain	IPR000477,IPR036691,IPR043502	PF00078	-	-	-	sp|O00370|LORF2_HUMAN
g1420	g1420.t1	DNA/RNA polymerase superfamily,Reverse transcriptase domain	IPR000477,IPR043502	PF00078	-	-	-	sp|O00370|LORF2_HUMAN
g1421	g1421.t1	-	-	-	-	-	-	-
g1422	g1422.t1	-	-	-	-	-	-	-
g1423	g1423.t1	Endonuclease/exonuclease/phosphatase,Endonuclease/exonuclease/phosphatase superfamily	IPR005135,IPR036691	PF03372	GO:0003824	-	-	sp|P08548|LIN1_NYCCO
g1424	g1424.t1	DNA/RNA polymerase superfamily,Reverse transcriptase domain	IPR000477,IPR043502	PF00078	-	-	-	sp|P08548|LIN1_NYCCO
g1425	g1425.t1	L1 transposable element, C-terminal domain,L1 transposable element, RRM domain,L1 transposable element, dsRBD-like domain,Transposase, L1	IPR004244,IPR035300,IPR042566,IPR043636	PF02994,PF17490	-	K21664	KSHV latency-associated nuclear antigen	sp|Q9UN81|LORF1_HUMAN
g1426	g1426.t1	DNA/RNA polymerase superfamily,Endonuclease/exonuclease/phosphatase superfamily,Reverse transcriptase domain	IPR000477,IPR036691,IPR043502	PF00078	-	-	-	sp|O00370|LORF2_HUMAN
g1427	g1427.t1	PRELI/MSF1 domain,Slowmo/Ups family	IPR006797,IPR037365	PF04707	GO:0005758	K27965	PRELI domain-containing protein 2 mitochondrial	sp|Q0VBB0|PRLD2_MOUSE
g1428	g1428.t1	Glutaredoxin domain-containing cysteine-rich protein 2,Heat shock protein DnaJ, cysteine-rich domain superfamily	IPR033023,IPR036410	PF23733	GO:0005902|GO:0007605|GO:0007605|GO:0120043|GO:0120044	K24294	glutaredoxin domain-contaning cysteine-rich protein 2	sp|A6NFK2|GRCR2_HUMAN
g1429	g1429.t1	E3 ubiquitin-protein ligase SH3RF2, first SH3 domain,E3 ubiquitin-protein ligase SH3RF2, second SH3 domain,Endophilin/SH3RF,SH3 domain,SH3-like domain superfamily,SH3RF2, third SH3 domain,Zinc finger, C3HC4 RING-type,Zinc finger, RING-type,Zinc finger, RING-type, conserved site,Zinc finger, RING/FYVE/PHD-type	IPR001452,IPR001841,IPR013083,IPR017907,IPR018957,IPR035792,IPR035794,IPR035822,IPR036028,IPR050384	PF00018,PF00097,PF07653,PF14604	GO:0005515,GO:0005654|GO:0008157|GO:0016567|GO:0032436|GO:0043066|GO:0046330|GO:0061630,GO:0046872	K12171	E3 ubiquitin-protein ligase SH3RF [EC:2.3.2.27]	sp|Q8TEC5|SH3R2_HUMAN
g1430	g1430.t1	Aminoacyl-tRNA synthetase, class I, conserved site,Aminoacyl-tRNA synthetase, class Ia,Aminoacyl-tRNA synthetase, class Ia, anticodon-binding,Leucine--tRNA ligase, RagD-binding domain,Leucine--tRNA ligase, ubiquitin-like domain,Leucyl-tRNA synthetase, class Ia, archaeal/eukaryotic cytosolic,Methionyl/Valyl/Leucyl/Isoleucyl-tRNA synthetase, anticodon-binding,Rossmann-like alpha/beta/alpha sandwich…	IPR001412,IPR002300,IPR004493,IPR009008,IPR009080,IPR013155,IPR014729,IPR054509,IPR055416	PF00133,PF08264,PF22947,PF24810	GO:0000166|GO:0004812|GO:0005524|GO:0006418,GO:0000166|GO:0004823|GO:0004823|GO:0005524|GO:0006429|GO:0006429,GO:0000166|GO:0004823|GO:0005524|GO:0006429,GO:0002161|GO:0006418,GO:0004812|GO:0006418	K01869	leucyl-tRNA synthetase [EC:6.1.1.4]	sp|Q9P2J5|SYLC_HUMAN
g1431	g1431.t1	Nucleotide-binding alpha-beta plait domain superfamily,PWI domain,RNA recognition motif domain,RNA-binding domain superfamily,RNA-binding protein 26/27,RNA-binding protein 27, RNA recognition motif,Zinc finger, CCCH-type	IPR000504,IPR000571,IPR002483,IPR012677,IPR034451,IPR035979,IPR045137	PF00076,PF01480	GO:0003676,GO:0003723,GO:0003723|GO:0005634,GO:0046872	K13193	RNA-binding protein 27	sp|Q5SFM8|RBM27_MOUSE
g1432	g1432.t1	Homedomain-like superfamily,Homeobox, conserved site,Homeodomain,Lambda repressor-like, DNA-binding domain superfamily,POU domain,POU domain transcription factor,POU-specific domain	IPR000327,IPR001356,IPR009057,IPR010982,IPR013847,IPR017970,IPR050255	PF00046,PF00157	GO:0000978|GO:0000981|GO:0006357,GO:0000981|GO:0006355,GO:0003677,GO:0003700|GO:0006355	K09366	POU domain transcription factor, class 4	sp|Q15319|PO4F3_HUMAN
g1433	g1433.t1	FF domain,FF domain superfamily,Transcription elongation regulator 1-like,Transcription elongation regulator 1-like, third WW domain,WW domain,WW domain superfamily	IPR001202,IPR002713,IPR036020,IPR036517,IPR045148,IPR057565	PF00397,PF01846,PF23517	GO:0003712|GO:0005634|GO:0070063|GO:0070063,GO:0005515	K12824	transcription elongation regulator 1	sp|O14776|TCRG1_HUMAN
g1434	g1434.t1	G protein-coupled receptor, rhodopsin-like,GPCR, rhodopsin-like, 7TM	IPR000276,IPR017452	PF00001	GO:0004930|GO:0005886|GO:0007186,GO:0004930|GO:0007186|GO:0016020,GO:0016020	K08435	G protein-coupled receptor 151	sp|Q8TDV0|GP151_HUMAN
g1435	g1435.t1	Protein phosphatase 2A regulatory subunit PR55,Protein phosphatase 2A regulatory subunit PR55, conserved site,WD40 repeat,WD40-repeat-containing domain superfamily,WD40/YVTN repeat-like-containing domain superfamily	IPR000009,IPR001680,IPR015943,IPR018067,IPR036322	-	GO:0000159|GO:0019888,GO:0005515	K04354	serine/threonine-protein phosphatase 2A regulatory subunit B	sp|Q5R4A2|2ABB_PONAB
g1437	g1437.t1	-	-	-	-	-	-	-
g1438	g1438.t1	Protein kinase domain,Protein kinase, ATP binding site,Protein kinase-like domain superfamily,Serine/threonine-protein kinase, active site	IPR000719,IPR008271,IPR011009,IPR017441	PF00069	GO:0001664|GO:0004672|GO:0004703|GO:0006468|GO:0007186|GO:0009966,GO:0004672|GO:0005524|GO:0006468,GO:0004672|GO:0006468,GO:0005524	K08793	serine/threonine kinase 32 [EC:2.7.11.1]	sp|Q8BGW6|ST32A_MOUSE
g1439	g1439.t1	Amidohydrolase-related,Hydantoinase/dihydropyrimidinase,Metal-dependent hydrolase,Metal-dependent hydrolase, composite domain superfamily,Metallo-dependent Hydrolases Superfamily	IPR006680,IPR011059,IPR011778,IPR032466,IPR050378	PF01979	GO:0005737,GO:0005829|GO:0016812|GO:0051764,GO:0016787,GO:0016810	K01464	dihydropyrimidinase [EC:3.5.2.2]	sp|Q14195|DPYL3_HUMAN
g1441	g1441.t1	Janus kinase and microtubule-interacting protein,Janus kinase and microtubule-interacting protein, C-terminal domain	IPR024836,IPR031994	PF16034	GO:0008017|GO:0019900	K24784	janus kinase and microtubule-interacting protein 2	sp|Q96AA8|JKIP2_HUMAN
g1442	g1442.t1	DNA/RNA polymerase superfamily,Endonuclease/exonuclease/phosphatase superfamily,Reverse transcriptase domain	IPR000477,IPR036691,IPR043502	PF00078	-	-	-	sp|O00370|LORF2_HUMAN
g1443	g1443.t1	Kazal domain,Kazal domain superfamily,Kazal-type Serine Protease Inhibitor	IPR002350,IPR036058,IPR050159	PF00050	GO:0005515	K23420	serine protease inhibitor Kazal-type 5	sp|Q9NQ38|ISK5_HUMAN
g1445	g1445.t1	Kazal domain,Kazal domain superfamily,Peptidase S1, PA clan,Peptidase S1, PA clan, chymotrypsin-like fold,Peptidase S1A, chymotrypsin family,Serine proteases, trypsin domain,Serine proteases, trypsin family, histidine active site	IPR001254,IPR001314,IPR002350,IPR009003,IPR018114,IPR036058,IPR043504	PF00050,PF00089	GO:0004252|GO:0006508,GO:0005515,GO:0043065|GO:0051354	K09462	glandular kallikrein 13 [EC:3.4.21.119]	sp|P12544|GRAA_HUMAN
g1446	g1446.t1	DNA/RNA polymerase superfamily,Reverse transcriptase domain	IPR000477,IPR043502	PF00078	-	-	-	sp|O00370|LORF2_HUMAN
g1447	g1447.t1	-	-	-	-	-	-	sp|Q86Y33|CD20B_HUMAN
g1449	g1449.t1	Geminin/Multicilin	IPR022786	PF07412	GO:0005634|GO:0008156|GO:0045786,GO:0006275	K26119	multicilin	sp|F1SLM8|MCIN_PIG
g1450	g1450.t1	Cyclin,Cyclin, C-terminal domain,Cyclin, N-terminal,Cyclin-like domain,Cyclin-like superfamily	IPR004367,IPR006671,IPR013763,IPR036915,IPR039361	PF00134,PF02984	-	K10861	uracil-DNA glycosylase 2 [EC:3.2.2.-]	sp|P22674|CCNO_HUMAN
g1451	g1451.t1	ATP-dependent RNA helicase DHX29,ATP-dependent RNA helicase DHX29, DSRM-like domain,ATP-dependent RNA helicase DHX29-like, UBA domain,DEAD/DEAH-box helicase domain,DNA/RNA helicase, ATP-dependent, DEAH-box type, conserved site,Helicase superfamily 1/2, ATP-binding domain,Helicase, C-terminal domain-like,Helicase-associated domain,P-loop containing nucleoside triphosphate hydrolase,RNA helicase, C…	IPR001650,IPR002464,IPR007502,IPR011545,IPR014001,IPR027417,IPR034730,IPR056328,IPR056890,IPR059023	PF00270,PF00271,PF21010,PF24385,PF24899,PF26026	GO:0003676|GO:0005524,GO:0003723|GO:0004386|GO:0005622,GO:0003724|GO:0006413	K18995	ATP-dependent RNA helicase DHX29 [EC:5.6.2.6]	sp|Q7Z478|DHX29_HUMAN
g1452	g1452.t1	ATP-dependent RNA helicase SKI2-like,ATP-dependent RNA helicase Ski2/MTR4, C-terminal,DEAD/DEAH-box helicase domain,Exosome RNA helicase MTR4-like, beta-barrel domain,Exosome RNA helicase MTR4-like, stalk,Helicase superfamily 1/2, ATP-binding domain,Helicase, C-terminal domain-like,P-loop containing nucleoside triphosphate hydrolase,RNA/DNA Helicase	IPR001650,IPR011545,IPR012961,IPR014001,IPR016438,IPR025696,IPR027417,IPR048392,IPR050699	PF00270,PF00271,PF08148,PF13234,PF21408	GO:0000460|GO:0005634,GO:0003676|GO:0005524,GO:0003723|GO:0003724|GO:0006401	K12598	ATP-dependent RNA helicase DOB1 [EC:5.6.2.6]	sp|P42285|MTREX_HUMAN
g1453	g1453.t1	Phosphatidic acid phosphatase type 2/haloperoxidase,Phosphatidic acid phosphatase type 2/haloperoxidase superfamily,Phosphatidic acid phosphatases-like	IPR000326,IPR036938,IPR043216	PF01569	GO:0005886|GO:0006644|GO:0006644|GO:0007165|GO:0008195|GO:0016020|GO:0046839	K01080	phosphatidate phosphatase [EC:3.1.3.4]	sp|P60588|PLPP1_PIG
g1454	g1454.t1	Amino acid transporter, transmembrane domain	IPR013057	PF01490	GO:0003333|GO:0005765|GO:0015179|GO:0016020	K14995	solute carrier family 38 (sodium-coupled neutral amino acid transporter), member 9	sp|Q3B8Q3|S38A9_RAT
g1455	g1455.t1	DNA/RNA polymerase superfamily,Reverse transcriptase domain	IPR000477,IPR043502	PF00078	-	-	-	sp|O00370|LORF2_HUMAN
g1456	g1456.t1	DEAD/DEAH-box helicase domain,Helicase superfamily 1/2, ATP-binding domain,P-loop containing nucleoside triphosphate hydrolase,RNA helicase, DEAD-box type, Q motif	IPR011545,IPR014001,IPR014014,IPR027417	PF00270	GO:0003676|GO:0005524,GO:0003724	-	-	sp|Q4R5S7|DDX4_MACFA
g1457	g1457.t1	Endonuclease/exonuclease/phosphatase superfamily	IPR036691	-	-	-	-	sp|O00370|LORF2_HUMAN
g1458	g1458.t1	DNA/RNA polymerase superfamily,Fibronectin type III,Fibronectin type III superfamily,Helicase, C-terminal domain-like,Immunoglobulin-like fold,P-loop containing nucleoside triphosphate hydrolase,Reverse transcriptase domain	IPR000477,IPR001650,IPR003961,IPR013783,IPR027417,IPR036116,IPR043502	PF00078,PF00271	GO:0005515	-	-	sp|O00370|LORF2_HUMAN
g1459	g1459.t1	Fibronectin type III,Fibronectin type III superfamily,Immunoglobulin-like fold,Type I Cytokine Receptor	IPR003961,IPR013783,IPR036116,IPR050379	PF00041	GO:0004896|GO:0009897|GO:0019221|GO:0019955|GO:0043235,GO:0005515	K22630	interleukin 31 receptor subunit alpha	sp|Q8NI17|IL31R_HUMAN
g1460	g1460.t1	Fibronectin type III,Fibronectin type III superfamily,Immunoglobulin-like fold,Long hematopoietin receptor, Gp130 family 2, conserved site,Type I Cytokine Receptor	IPR003529,IPR003961,IPR013783,IPR036116,IPR050379	PF00041	GO:0004896|GO:0004915|GO:0009897|GO:0019221|GO:0019955|GO:0019981|GO:0043235,GO:0004896|GO:0016020,GO:0005515	K05060	interleukin 6 signal transducer	sp|P40189|IL6RB_HUMAN
g1461	g1461.t1	Alpha tubulin,Tubulin,Tubulin, C-terminal,Tubulin/FtsZ, 2-layer sandwich domain,Tubulin/FtsZ, C-terminal,Tubulin/FtsZ, GTPase domain superfamily,Tubulin/FtsZ-like, C-terminal domain	IPR000217,IPR002452,IPR008280,IPR018316,IPR023123,IPR036525,IPR037103	PF03953	GO:0005200|GO:0005525|GO:0005874|GO:0007017,GO:0005874|GO:0007017	K07374	tubulin alpha	sp|P68370|TBA1A_RAT
g1463	g1463.t1	Ankyrin repeat,Ankyrin repeat-containing domain superfamily	IPR002110,IPR036770	PF00023,PF12796	GO:0005515,GO:0005737	K23634	ankyrin-repeat domain containg transcription coregulator AsaA	sp|Q3KP44|ANR55_HUMAN
g1464	g1464.t1	Transposase, L1	IPR004244	-	-	-	-	sp|Q9UN81|LORF1_HUMAN
g1465	g1465.t1	DNA/RNA polymerase superfamily,Endonuclease/exonuclease/phosphatase superfamily,Reverse transcriptase domain	IPR000477,IPR036691,IPR043502	PF00078	-	-	-	sp|O00370|LORF2_HUMAN
g1469	g1469.t1	Armadillo-like helical,Protein kinase domain,Protein kinase, ATP binding site,Protein kinase-like domain superfamily,Serine/threonine-protein kinase, active site	IPR000719,IPR008271,IPR011009,IPR011989,IPR017441	PF00069,PF21040	GO:0004672,GO:0004672|GO:0005524|GO:0006468,GO:0004672|GO:0006468,GO:0005524	K04416	mitogen-activated protein kinase kinase kinase 1 [EC:2.7.11.25]	sp|Q13233|M3K1_HUMAN
g1470	g1470.t1	SET domain,SET domain superfamily,SET domain-containing protein 9	IPR001214,IPR040415,IPR046341	-	GO:0005515	-	-	sp|Q8NE22|SETD9_HUMAN
g1471	g1471.t1	ELM2 domain,Homedomain-like superfamily,Mesoderm induction early response protein 1/3, C-terminal,Mesoderm induction early response protein/metastasis-associated protein,SANT domain,SANT/Myb domain	IPR000949,IPR001005,IPR009057,IPR017884,IPR040138,IPR045787	PF00249,PF01448,PF19426	GO:0000122|GO:0003714|GO:0005654|GO:0042826	K28171	mesoderm induction early response protein 3	sp|Q4R3R9|MIER3_MACFA
g1472	g1472.t1	DNA/RNA polymerase superfamily,Reverse transcriptase domain	IPR000477,IPR043502	PF00078	-	-	-	sp|O00370|LORF2_HUMAN
g1473	g1473.t1	Alpha/Beta hydrolase fold,Mitochondrial ABHD10 acyl-protein thioesterase	IPR029058,IPR052382	-	GO:0002084|GO:0004553|GO:0005739|GO:0008474	K13702	abhydrolase domain-containing protein 10 [EC:3.1.1.93]	sp|Q5E9H9|ABHDA_BOVIN
g1474	g1474.t1	Vasculin family	IPR028128	PF15337	GO:0003677|GO:0003723|GO:0005634|GO:0005634|GO:0006351|GO:0006355|GO:0045893,GO:0003677|GO:0003723|GO:0005634|GO:0006351|GO:0045893	-	-	sp|Q0P5K1|GPBP1_BOVIN
g1475	g1475.t1	Endonuclease/exonuclease/phosphatase,Endonuclease/exonuclease/phosphatase superfamily	IPR005135,IPR036691	PF03372	GO:0003824	-	-	sp|O00370|LORF2_HUMAN
g1476	g1476.t1	DNA/RNA polymerase superfamily,Reverse transcriptase domain	IPR000477,IPR043502	PF00078	-	-	-	sp|O00370|LORF2_HUMAN
g1477	g1477.t1	ATPase, nucleotide binding domain,Actin family,Actin, conserved site,Actin/actin-like conserved site	IPR004000,IPR004001,IPR020902,IPR043129	PF00022	-	K10354	actin, alpha skeletal muscle	sp|Q8BFZ3|ACTBL_MOUSE
g1478	g1478.t1	DNA/RNA polymerase superfamily,Endonuclease/exonuclease/phosphatase superfamily,Reverse transcriptase domain	IPR000477,IPR036691,IPR043502	PF00078	-	-	-	sp|O00370|LORF2_HUMAN
g1479	g1479.t1	-	-	-	-	-	-	-
g1481	g1481.t1	DNA/RNA polymerase superfamily,Reverse transcriptase domain	IPR000477,IPR043502	PF00078	-	-	-	sp|O00370|LORF2_HUMAN
g1482	g1482.t1	First polo-box domain,PLK2, catalytic domain,POLO box domain,POLO box domain superfamily,Protein kinase domain,Protein kinase, ATP binding site,Protein kinase-like domain superfamily,Serine/threonine-protein kinase, active site	IPR000719,IPR000959,IPR008271,IPR011009,IPR017441,IPR033701,IPR036947,IPR042825	PF00069,PF00659	GO:0000082|GO:0000776|GO:0000922|GO:0004674|GO:0005634|GO:0005737|GO:0005813|GO:0005814|GO:0007052|GO:0048167,GO:0004672|GO:0005524|GO:0006468,GO:0004672|GO:0006468,GO:0005515,GO:0005524	K08861	polo-like kinase 2 [EC:2.7.11.21]	sp|Q9NYY3|PLK2_HUMAN
g1483	g1483.t1	DNA/RNA polymerase superfamily,Reverse transcriptase domain	IPR000477,IPR043502	PF00078	-	-	-	sp|O00370|LORF2_HUMAN
g1484	g1484.t1	P-loop containing nucleoside triphosphate hydrolase,Small GTPase,Small GTPase superfamily, Rab	IPR001806,IPR027417,IPR050305	PF00071	GO:0003924|GO:0005525	-	-	sp|P10949|RAB3C_BOVIN
g1487	g1487.t1	3'5'-cyclic nucleotide phosphodiesterase,3'5'-cyclic nucleotide phosphodiesterase, catalytic domain,3'5'-cyclic nucleotide phosphodiesterase, catalytic domain superfamily,3'5'-cyclic nucleotide phosphodiesterase, conserved site,Phosphodiesterase 4 upstream conserved regions (UCR)	IPR002073,IPR023088,IPR023174,IPR036971,IPR040844	PF00233,PF18100	GO:0004114|GO:0007165,GO:0008081	K13293	cAMP-specific phosphodiesterase 4 [EC:3.1.4.53]	sp|Q08499|PDE4D_HUMAN
g1488	g1488.t1	Phosphodiesterase 4 upstream conserved regions (UCR)	IPR040844	PF18100	-	-	-	sp|Q01063|PDE4D_MOUSE
g1489	g1489.t1	-	-	-	-	-	-	-
g1490	g1490.t1	Helicase, C-terminal domain-like,P-loop containing nucleoside triphosphate hydrolase	IPR001650,IPR027417	PF00271	-	K19466	ATP-dependent RNA helicase DDX59 [EC:5.6.2.7]	sp|Q5T1V6|DDX59_HUMAN
g1491	g1491.t1	-	-	-	-	-	-	sp|Q08499|PDE4D_HUMAN
g1492	g1492.t1	-	-	-	-	-	-	sp|Q01063|PDE4D_MOUSE
g1494	g1494.t1	-	-	-	-	-	-	-
g1497	g1497.t1	DEP domain,Rho GTPase activation protein,Rho GTPase-activating protein domain,Winged helix DNA-binding domain superfamily,Winged helix-like DNA-binding domain superfamily	IPR000198,IPR000591,IPR008936,IPR036388,IPR036390	PF00610,PF00620	GO:0007165,GO:0030177,GO:0035556	-	-	sp|Q4R623|DEP1B_MACFA
g1498	g1498.t1	ELO family,ELO family, conserved site	IPR002076,IPR030457	PF01151	GO:0005789|GO:0009922|GO:0009922|GO:0016020|GO:0019367|GO:0030148|GO:0034625|GO:0034626|GO:0042761,GO:0009922|GO:0016020	-	-	sp|A0JNC4|ELOV7_BOVIN
g1500	g1500.t1	DNA excision repair protein Rad28/ERCC8/Ckn1/ATCSA-1,WD40 repeat,WD40 repeat, conserved site,WD40-repeat-containing domain superfamily,WD40/YVTN repeat-like-containing domain superfamily	IPR001680,IPR015943,IPR019775,IPR036322,IPR042238	PF00400	GO:0000109|GO:0000209|GO:0006283|GO:0006283|GO:0031464|GO:0043161,GO:0005515	K10570	DNA excision repair protein ERCC-8	sp|Q13216|ERCC8_HUMAN
g1504	g1504.t1	DNA/RNA polymerase superfamily,Reverse transcriptase domain	IPR000477,IPR043502	PF00078	-	K25002	SARS coronavirus spike protein S2	sp|O00370|LORF2_HUMAN
g1505	g1505.t1	-	-	-	-	-	-	-
g1506	g1506.t1	ZSWIM4-8, C-terminal,Zinc finger, SWIM-type	IPR007527,IPR048370	PF21055	GO:0008270,GO:0031462	K25704	zinc finger SWIM domain-containing protein 6	sp|Q9HCJ5|ZSWM6_HUMAN
g1508	g1508.t1	-	-	-	-	-	-	-
g1509	g1509.t1	L1 transposable element, C-terminal domain,L1 transposable element, RRM domain,L1 transposable element, dsRBD-like domain,Transposase, L1	IPR004244,IPR035300,IPR042566,IPR043636	PF02994,PF17490	-	K21664	KSHV latency-associated nuclear antigen	sp|Q9UN81|LORF1_HUMAN
g1510	g1510.t1	DNA/RNA polymerase superfamily,Endonuclease/exonuclease/phosphatase superfamily,Reverse transcriptase domain	IPR000477,IPR036691,IPR043502	PF00078	-	-	-	sp|O00370|LORF2_HUMAN
g1511	g1511.t1	Kinesin motor domain,Kinesin motor domain superfamily,Kinesin motor domain, conserved site,Kinesin-like protein,Kinesin-like protein KIF2A-like, N-terminal,P-loop containing nucleoside triphosphate hydrolase	IPR001752,IPR019821,IPR027417,IPR027640,IPR036961,IPR054473	PF00225,PF22923	GO:0003777|GO:0003777|GO:0005874|GO:0007018|GO:0007019,GO:0003777|GO:0005524|GO:0007018,GO:0003777|GO:0005524|GO:0007018|GO:0008017	K10393	kinesin family member 2/24	sp|Q5R9Y9|KIF2A_PONAB
g1512	g1512.t1	Ribosomal RNA adenine dimethylase,Ribosomal RNA adenine methylase transferase, N-terminal,Ribosomal RNA adenine methylase transferase, conserved site,Ribosomal RNA adenine methyltransferase KsgA/Erm,S-adenosyl-L-methionine-dependent methyltransferase superfamily	IPR001737,IPR011530,IPR020596,IPR020598,IPR029063	PF00398	GO:0000154|GO:0000179,GO:0000179|GO:0005730|GO:0031167,GO:0000179|GO:0006364	K14191	18S rRNA (adenine1779-N6/adenine1780-N6)-dimethyltransferase [EC:2.1.1.183]	sp|Q2KHT8|DIM1_BOVIN
g1513	g1513.t1	Armadillo-like helical,Armadillo-type fold,Importin-7/11-like, TPR repeats,Importin-beta, N-terminal domain	IPR001494,IPR011989,IPR016024,IPR058669	PF03810,PF25758	GO:0005635|GO:0005829|GO:0006606,GO:0006886|GO:0031267	K25201	importin-11	sp|Q9UI26|IPO11_HUMAN
g1518	g1518.t1	DNA/RNA polymerase superfamily,Reverse transcriptase domain	IPR000477,IPR043502	PF00078	-	-	-	sp|O00370|LORF2_HUMAN
g1519	g1519.t1	L1 transposable element, C-terminal domain,L1 transposable element, RRM domain,L1 transposable element, dsRBD-like domain,Transposase, L1	IPR004244,IPR035300,IPR042566,IPR043636	PF02994,PF17490	-	K21664	KSHV latency-associated nuclear antigen	sp|Q9UN81|LORF1_HUMAN
g1520	g1520.t1	DNA/RNA polymerase superfamily,Reverse transcriptase domain	IPR000477,IPR043502	PF00078	-	-	-	sp|O00370|LORF2_HUMAN
g1525	g1525.t1	-	-	-	-	-	-	-
g1527	g1527.t1	5-Hydroxytryptamine 1A receptor,5-hydroxytryptamine receptor family,G protein-coupled receptor, rhodopsin-like,GPCR, rhodopsin-like, 7TM	IPR000276,IPR000610,IPR002231,IPR017452	PF00001	GO:0004930|GO:0005886|GO:0043410|GO:0071880,GO:0004930|GO:0007186|GO:0016020,GO:0004993|GO:0005886|GO:0007186,GO:0004993|GO:0005886|GO:0007186|GO:0019229|GO:0046883|GO:0050795,GO:0016020	K04153	5-hydroxytryptamine receptor 1	sp|Q0EAB6|5HT1A_HORSE
g1529	g1529.t1	DNA/RNA polymerase superfamily,Reverse transcriptase domain	IPR000477,IPR043502	PF00078	-	-	-	sp|O00370|LORF2_HUMAN
g1530	g1530.t1	E3 ubiquitin-protein ligase RNF180,E3 ubiquitin-protein ligase RNF180, C-terminal domain,Zinc finger, C3HC4 RING-type,Zinc finger, RING-type,Zinc finger, RING-type, conserved site,Zinc finger, RING/FYVE/PHD-type	IPR001841,IPR013083,IPR017907,IPR018957,IPR033263,IPR045790	PF00097,PF19332	GO:0000209|GO:0005789|GO:0031624|GO:0032436|GO:0042415|GO:0042428|GO:0061630|GO:0061630,GO:0046872	K15708	E3 ubiquitin-protein ligase RNF180 [EC:2.3.2.27]	sp|Q86T96|RN180_HUMAN
g1531	g1531.t1	DNA/RNA polymerase superfamily,Reverse transcriptase domain	IPR000477,IPR043502	PF00078	-	-	-	sp|O00370|LORF2_HUMAN
g1532	g1532.t1	RGS7BP/RGS9BP family	IPR026512	-	-	-	-	sp|Q6MZT1|R7BP_HUMAN
g1533	g1533.t1	-	-	-	-	-	-	-
g1536	g1536.t1	Cyclophilin-like domain superfamily,Cyclophilin-type peptidyl-prolyl cis-trans isomerase domain,Cyclophilin-type peptidyl-prolyl cis-trans isomerase, conserved site,Cyclophilin-type peptidyl-prolyl cis-trans isomerase, cyclophilin A-like	IPR002130,IPR020892,IPR029000,IPR044666	PF00160	GO:0000413|GO:0003755,GO:0003755|GO:0006457,GO:0071013	K12737	peptidyl-prolyl cis-trans isomerase SDCCAG10 [EC:5.2.1.8]	sp|Q3TKY6|CWC27_MOUSE
g1537	g1537.t1	Nucleotide-binding alpha-beta plait domain superfamily,RNA recognition motif domain,RNA-binding domain superfamily,hnRNP A1/3, RNA recognition motif 2	IPR000504,IPR012677,IPR034516,IPR035979	PF00076	GO:0000398|GO:0003730|GO:0071013,GO:0003676,GO:0003723	K12741	heterogeneous nuclear ribonucleoprotein A1/A3	sp|Q6URK4|ROA3_RAT
g1538	g1538.t1	-	-	-	-	-	-	sp|Q17QX9|CWC27_BOVIN
g1539	g1539.t1	ADAMTS and ADAMTS-like,ADAMTS, cysteine-rich domain 2,ADAMTS/ADAMTS-like,ADAMTS/ADAMTS-like, Spacer 1,ADAMTS/ADAMTS-like, cysteine-rich domain 3,Centromere protein Cenp-K,Metallopeptidase, catalytic domain superfamily,PLAC,Peptidase M12B, ADAM/reprolysin,Thrombospondin type-1 (TSP1) repeat,Thrombospondin type-1 repeat superfamily	IPR000884,IPR001590,IPR010294,IPR010909,IPR013273,IPR020993,IPR024079,IPR036383,IPR041645,IPR045371,IPR050439	PF01421,PF05986,PF08686,PF11802,PF17771,PF19030,PF19236	GO:0004222|GO:0006508,GO:0004222|GO:0006508|GO:0030198|GO:0031012,GO:0005634|GO:0051382,GO:0008237,GO:0030198	K11503	centromere protein K	sp|Q9UKP5|ATS6_HUMAN
g1540	g1540.t1	Cyclophilin-like domain superfamily,Cyclophilin-type peptidyl-prolyl cis-trans isomerase domain,Cyclophilin-type peptidyl-prolyl cis-trans isomerase, cyclophilin A-like,WD40 repeat,WD40-repeat-containing domain superfamily,WD40/YVTN repeat-like-containing domain superfamily	IPR001680,IPR002130,IPR015943,IPR029000,IPR036322,IPR044666	PF00160,PF00400	GO:0000413|GO:0003755,GO:0005515	K12736	peptidylprolyl isomerase domain and WD repeat-containing protein 1 [EC:5.2.1.8]	sp|Q96BP3|PPWD1_HUMAN
g1541	g1541.t1	B-box, C-terminal,B-box-type zinc finger,P-loop containing nucleoside triphosphate hydrolase,Small GTPase superfamily, ARF type,Small GTPase superfamily, ARF/SAR type,Zinc finger C2H2-type,Zinc finger, RING-type,Zinc finger, RING-type, conserved site,Zinc finger, RING-type, eukaryotic,Zinc finger, RING/FYVE/PHD-type	IPR000315,IPR001841,IPR003649,IPR006689,IPR013083,IPR013087,IPR017907,IPR024156,IPR027370,IPR027417	PF00025,PF00643,PF13445	GO:0003924|GO:0005525,GO:0005525,GO:0008270	K07963	tripartite motif-containing protein 23 [EC:2.3.2.27]	sp|Q8BGX0|TRI23_MOUSE
g1542	g1542.t1	Trafficking protein particle complex subunit 13,Trafficking protein particle complex subunit 13, C-terminal,Trafficking protein particle complex subunit 13, N-terminal,Trafficking protein particle complex subunit 13, middle domain	IPR010378,IPR055427,IPR055428,IPR055429	PF06159,PF23643,PF23647	GO:1990072	K20310	trafficking protein particle complex subunit 13	sp|Q0VFT9|TPC13_XENTR
g1543	g1543.t1	SGT,Tetratricopeptide repeat,Tetratricopeptide-like helical domain superfamily	IPR011990,IPR019734,IPR047150	PF00515,PF13414	GO:0005515,GO:0006620|GO:0016020|GO:0060090|GO:0072380	K16365	small glutamine-rich tetratricopeptide repeat-containing protein alpha	sp|Q96EQ0|SGTB_HUMAN
g1544	g1544.t1	Leucine-rich repeat,Leucine-rich repeat domain superfamily,Leucine-rich repeat, typical subtype,Neurolysin/Thimet oligopeptidase, N-terminal,PDZ superfamily,Peptidase M3A/M3B catalytic domain,Synaptic Scaffolding LAP/MAGUK Families	IPR001567,IPR001611,IPR003591,IPR024080,IPR032675,IPR036034,IPR050614	PF01432,PF13855	GO:0004222|GO:0006508,GO:0005515,GO:0005912|GO:0009790|GO:0014069|GO:0016323|GO:0019901|GO:0030054|GO:0043113|GO:0045197|GO:0045211|GO:0097120|GO:0098609|GO:0098887|GO:0098968	K12796	erbb2-interacting protein	sp|Q96RT1|ERBIN_HUMAN
g1545	g1545.t1	Nucleotide-binding alpha-beta plait domain superfamily,RNA recognition motif domain,RNA-binding domain superfamily,SREK1, RNA recognition motif 2	IPR000504,IPR012677,IPR034192,IPR035979	PF00076	GO:0003676,GO:0003723,GO:0003723|GO:0005654	K13165	splicing regulatory glutamine/lysine-rich protein 1	sp|Q8WXA9|SREK1_HUMAN
g1546	g1546.t1	DNA/RNA polymerase superfamily,Reverse transcriptase domain	IPR000477,IPR043502	PF00078	-	-	-	sp|O00370|LORF2_HUMAN
g1547	g1547.t1	DNA/RNA polymerase superfamily,Reverse transcriptase domain	IPR000477,IPR043502	PF00078	-	-	-	sp|O00370|LORF2_HUMAN
g1551	g1551.t1	-	-	-	-	-	-	sp|O15021|MAST4_HUMAN
g1552	g1552.t1	-	-	-	-	K26865	Ruegeria phage DNA helicase	-
g1553	g1553.t1	AGC-kinase, C-terminal,Microtubule-associated serine/threonine-protein kinase, catalytic domain,Microtubule-associated serine/threonine-protein kinase, pre-PK domain,Microtubule-associated serine/threonine-protein kinase, pre-PK domain superfamily,PDZ domain,PDZ domain 6,PDZ superfamily,Protein kinase domain,Protein kinase-like domain superfamily,Serine/threonine-protein kinase, active site,Serin…	IPR000719,IPR000961,IPR001478,IPR008271,IPR011009,IPR015022,IPR023142,IPR036034,IPR037711,IPR041489,IPR050236	PF00069,PF08926,PF17820	GO:0000287|GO:0004674|GO:0005524|GO:0006468,GO:0004672|GO:0005524|GO:0006468,GO:0004672|GO:0006468,GO:0004674,GO:0004674|GO:0005524|GO:0006468,GO:0004674|GO:0007010|GO:0018105|GO:0035556,GO:0005515	K08789	MAST-subfamily protein kinase [EC:2.7.11.37]	sp|O15021|MAST4_HUMAN
g1554	g1554.t1	CD180, leucine-rich repeat,Cysteine-rich flanking region, C-terminal,Leucine-rich repeat,Leucine-rich repeat domain superfamily,Leucine-rich repeat, typical subtype	IPR000483,IPR001611,IPR003591,IPR032675,IPR041281	PF13855,PF18831	GO:0001530|GO:0001875|GO:0002224|GO:0002755|GO:0005886|GO:0006954|GO:0007165|GO:0032497|GO:0034142|GO:0038023|GO:0046696|GO:0050829,GO:0005515	K06555	CD180 antigen	sp|Q99467|CD180_HUMAN
g1557	g1557.t1	PI3K p85 subunit, C-terminal SH2 domain,PI3K p85 subunit, N-terminal SH2 domain,PI3K regulatory subunit p85-related , inter-SH2 domain,PIK3R1, inter-SH2 domain,Phosphatidylinositol 3-kinase regulatory subunit alpha, SH3 domain,Rho GTPase activation protein,Rho GTPase-activating protein domain,SH2 domain,SH2 domain superfamily,SH3 domain,SH3-like domain superfamily	IPR000198,IPR000980,IPR001452,IPR008936,IPR032498,IPR035020,IPR035022,IPR035591,IPR036028,IPR036860,IPR044124	PF00017,PF00620,PF16454	GO:0005515,GO:0005942|GO:0008286|GO:0043551|GO:0046854|GO:0046935,GO:0007165	K02649	phosphoinositide-3-kinase regulatory subunit alpha/beta/delta	sp|Q5R685|P85A_PONAB
g1560	g1560.t1	-	-	-	-	-	-	-
g1562	g1562.t1	DNA/RNA polymerase superfamily,Reverse transcriptase domain	IPR000477,IPR043502	PF00078	-	-	-	sp|O00370|LORF2_HUMAN
g1563	g1563.t1	L1 transposable element, C-terminal domain,L1 transposable element, RRM domain,L1 transposable element, dsRBD-like domain,Transposase, L1	IPR004244,IPR035300,IPR042566,IPR043636	PF02994,PF17490	-	K21664	KSHV latency-associated nuclear antigen	sp|Q9UN81|LORF1_HUMAN
g1564	g1564.t1	DNA/RNA polymerase superfamily,Reverse transcriptase domain	IPR000477,IPR043502	PF00078	-	-	-	sp|O00370|LORF2_HUMAN
g1565	g1565.t1	-	-	-	-	-	-	-
g1568	g1568.t1	Cation efflux,Cation efflux protein, transmembrane domain,Cation efflux transmembrane domain superfamily,Cyclin, C-terminal domain,Cyclin, N-terminal,Cyclin-like domain,Cyclin-like superfamily,Cyclins, cyclin-box,G2/mitotic-specific cyclin-B1, first cyclin box,Zinc transporter Msc2-like	IPR002524,IPR004367,IPR006671,IPR013763,IPR027469,IPR036915,IPR045316,IPR048026,IPR048258,IPR058533	PF00134,PF01545,PF02984	GO:0005385|GO:0005385|GO:0005794|GO:0006829|GO:0006882|GO:0006882|GO:0030001|GO:0031410|GO:0046873|GO:1904257,GO:0006812|GO:0008324|GO:0016020|GO:0055085	K05868	G2/mitotic-specific cyclin-B1	sp|Q1LZG6|CCNB1_BOVIN
g1569	g1569.t1	Centromere protein H,Centromere protein H, C-terminal,Cyclin-dependent kinase 7,Protein kinase domain,Protein kinase, ATP binding site,Protein kinase-like domain superfamily,Serine/threonine-protein kinase, active site	IPR000719,IPR008271,IPR008426,IPR011009,IPR017441,IPR037770,IPR040034	PF00069,PF05837	GO:0000776|GO:0000776|GO:0005634|GO:0007052|GO:0007059|GO:0043515|GO:0051382,GO:0000776|GO:0051382,GO:0004672|GO:0005524|GO:0006468,GO:0004672|GO:0006468,GO:0005524,GO:0005675|GO:0008353|GO:0070985	K02202	cyclin-dependent kinase 7 [EC:2.7.11.22 2.7.11.23]	sp|P50613|CDK7_HUMAN
g1570	g1570.t1	Coiled-coil domain-containing protein 125	IPR034608	-	GO:0005737|GO:0035024|GO:2000145|GO:2000146	-	-	sp|Q86Z20|CC125_HUMAN
g1572	g1572.t1	Histone-fold,Transcription initiation factor TAFII31,Transcription initiation factor TFIID subunit 9	IPR003162,IPR009072,IPR051431	PF02291	GO:0000124|GO:0003713|GO:0005669|GO:0016251|GO:0033276|GO:0051123,GO:0006352,GO:0046982	K14535	transcription initiation factor TFIID subunit 9	sp|Q16594|TAF9_HUMAN
g1574	g1574.t1	Checkpoint protein Rad17/Rad24,Checkpoint protein Rad17/Rad24, fungi/metazoa,P-loop containing nucleoside triphosphate hydrolase	IPR004582,IPR018324,IPR027417	PF03215	GO:0000077|GO:0003682|GO:0003689|GO:0006281|GO:0006281|GO:0033314,GO:0000077|GO:0003689|GO:0005634|GO:0006281|GO:0031389	K06662	cell cycle checkpoint protein	sp|O75943|RAD17_HUMAN
g1575	g1575.t1	ELL/occludin family,Marvel domain,Occludin,Occludin homology domain	IPR002958,IPR008253,IPR010844,IPR031176	PF01284,PF07303	GO:0005923|GO:0016020|GO:0070830,GO:0005923|GO:0016324|GO:0031410|GO:0070830,GO:0016020	K17291	MARVEL domain-containing protein 2	sp|Q8N4S9|MALD2_HUMAN
g1577	g1577.t1	Ssl1-like,TFIIH subunit Ssl1/p44,von Willebrand factor A-like domain superfamily	IPR007198,IPR012170,IPR036465	PF04056	GO:0000439|GO:0006289|GO:0006351,GO:0005675|GO:0006289|GO:0006357	K03142	transcription initiation factor TFIIH subunit 2	sp|Q2TBV5|TF2H2_BOVIN
g1578	g1578.t1	AAA+ ATPase domain,BIR repeat,Baculoviral IAP repeat-containing protein 1,Leucine-rich repeat domain superfamily,NACHT nucleoside triphosphatase,NLRC4, helical domain,Nlrc4-like, winged helix domain,P-loop containing nucleoside triphosphate hydrolase	IPR001370,IPR003593,IPR007111,IPR027417,IPR028789,IPR032675,IPR040535,IPR053882	PF00653,PF05729,PF17889,PF22524	GO:0005524|GO:0006954|GO:0016045|GO:0042742|GO:0043027|GO:0043027|GO:0043066|GO:0043154|GO:0070269|GO:0072557	K12807	baculoviral IAP repeat-containing protein 1	sp|Q13075|BIRC1_HUMAN
g1579	g1579.t1	SMN complex subunit Smn1,Survival Motor Neuron, Gemin2-binding domain,Survival motor neuron protein, C-terminal oligomerization domain,Survival motor neuron protein, Tudor domain, eumetazoa,Survival motor neuron, Tudor domain,Tudor domain	IPR002999,IPR010304,IPR040424,IPR047298,IPR047313,IPR049481	PF06003,PF20635,PF20636	GO:0003723|GO:0005634|GO:0005737|GO:0006397	K13129	survival motor neuron protein	sp|Q8HYB8|SMN_FELCA
g1580	g1580.t1	Acetyl-coenzyme A carboxylase carboxyl transferase subunit beta,Acetyl-coenzyme A carboxyltransferase, C-terminal,Acetyl-coenzyme A carboxyltransferase, N-terminal,CART satiety factor,ClpP/crotonase-like domain superfamily,Homedomain-like superfamily,SANT/Myb domain,Transcription factor TFIIIB component B'', Myb domain	IPR001005,IPR009057,IPR009106,IPR011762,IPR011763,IPR029045,IPR034733,IPR039467	PF01039,PF06373,PF15963	GO:0000126|GO:0001156|GO:0070898,GO:0005615|GO:0007186|GO:0008343|GO:0009267|GO:0032099|GO:0043410,GO:0016874	K15198	transcription factor TFIIIB component B''	sp|A6H8Y1|BDP1_HUMAN
g1581	g1581.t1	DNA/RNA polymerase superfamily,Nucleotide-binding alpha-beta plait domain superfamily,RNA recognition motif domain,RNA-binding domain superfamily,Reverse transcriptase domain	IPR000477,IPR000504,IPR012677,IPR035979,IPR043502	PF00076,PF00078	GO:0003676,GO:0003723	K00986	RNA-directed DNA polymerase [EC:2.7.7.49]	sp|O00370|LORF2_HUMAN
g1583	g1583.t1	Microtubule associated protein 1,Microtubule-associated protein 1A/B/S-like, MBL-like domain,Microtubule-associated protein 1B/S, N-terminal domain,Neuraxin/MAP1B repeat	IPR000102,IPR026074,IPR056617,IPR057480	PF00414,PF23415,PF25281	GO:0000226|GO:0000226|GO:0003779|GO:0005829|GO:0005874|GO:0005874|GO:0005875|GO:0007409|GO:0008017|GO:0008017|GO:0016358|GO:0030425|GO:0031114|GO:0043025|GO:0045202	K10429	microtubule-associated protein 1	sp|P14873|MAP1B_MOUSE
g1584	g1584.t1	Pentatricopeptide repeat,Small ribosomal subunit protein mS27,mS27/PTCD2	IPR002885,IPR019266,IPR034913	PF10037	GO:0005739	K17406	small subunit ribosomal protein S27	sp|Q32PI8|RT27_BOVIN
g1585	g1585.t1	Pentatricopeptide repeat,Pentatricopeptide repeat-containing protein 2, mitochondrial,Tetratricopeptide-like helical domain superfamily,mS27/PTCD2	IPR002885,IPR011990,IPR034629,IPR034913	PF10037	GO:0003723|GO:0005739|GO:0005739|GO:0007005|GO:0007275|GO:0050684|GO:0050684,GO:0005515	K17711	pentatricopeptide repeat domain-containing protein 2	sp|Q3SZ55|PTCD2_BOVIN
g1586	g1586.t1	Ikaros C2H2-type zinc-finger,Zinc finger C2H2 superfamily,Zinc finger C2H2-type	IPR013087,IPR036236,IPR050589	PF00096,PF13912	GO:0000978|GO:0003700|GO:0006357	K22412	zinc finger protein Sdc-1	sp|Q8N895|ZN366_HUMAN
g1587	g1587.t1	DNA/RNA polymerase superfamily,Reverse transcriptase domain	IPR000477,IPR043502	PF00078	-	-	-	sp|O00370|LORF2_HUMAN
g1588	g1588.t1	-	-	-	-	-	-	-
g1590	g1590.t1	Armadillo-like helical,Armadillo-type fold,IPO4/5-like, TPR repeats domain,Importin beta family,Importin-beta, N-terminal domain	IPR001494,IPR011989,IPR016024,IPR040122,IPR057672	PF03810,PF13513,PF25780	GO:0006606,GO:0006886|GO:0031267	K18752	transportin-1	sp|Q92973|TNPO1_HUMAN
g1591	g1591.t1	AH/BAR domain superfamily,GMIP/FCHO2-like, FCH domain,Mu homology domain,Muniscin, C-terminal	IPR018808,IPR027267,IPR028565,IPR054713	PF10291,PF22699	GO:0005737|GO:0005886|GO:0005905|GO:0030136|GO:0048268|GO:0048488|GO:0072583	K20042	F-BAR domain only protein	sp|Q0JRZ9|FCHO2_HUMAN
g1592	g1592.t1	Transmembrane protein family 171	IPR029173	PF15471	-	-	-	sp|Q8WVE6|TM171_HUMAN
g1593	g1593.t1	Transmembrane protein 174	IPR027835	PF15029	-	-	-	sp|Q68FU0|TM174_RAT
g1596	g1596.t1	Fork head domain,Fork head domain conserved site 2,Fork head domain conserved site1,Forkhead box domain-containing protein,Winged helix DNA-binding domain superfamily,Winged helix-like DNA-binding domain superfamily	IPR001766,IPR018122,IPR030456,IPR036388,IPR036390,IPR050211	PF00250	GO:0000978|GO:0000981|GO:0006357|GO:0009653|GO:0030154,GO:0003700|GO:0006355|GO:0043565	K09397	forkhead box protein D	sp|Q61345|FOXD1_MOUSE
g1597	g1597.t1	NAC A/B domain superfamily,Nascent polypeptide-associated complex NAC domain,Transcription factor BTF3	IPR002715,IPR038187,IPR039370	PF01849	-	K01527	nascent polypeptide-associated complex subunit beta	sp|P20290|BTF3_HUMAN
g1598	g1598.t1	Ankyrin repeat,Ankyrin repeat-containing domain superfamily	IPR002110,IPR036770	PF12796	GO:0005515,GO:0005634|GO:0010468	K23634	ankyrin-repeat domain containg transcription coregulator AsaA	sp|Q99PE2|ANRA2_MOUSE
g1599	g1599.t1	U3 small nucleolar RNA-associated protein 15, C-terminal,WD40 repeat,WD40-repeat-containing domain superfamily,WD40/YVTN repeat-like-containing domain superfamily	IPR001680,IPR015943,IPR018983,IPR036322	PF00400,PF09384	GO:0005515,GO:0005730|GO:0006364,GO:0005730|GO:0006364|GO:0045943	-	-	sp|A7MB12|UTP15_BOVIN
g1601	g1601.t1	-	-	-	-	-	-	-
g1603	g1603.t1	-	-	-	-	-	-	-
g1606	g1606.t1	BTB-kelch protein,BTB/Kelch-associated,BTB/POZ domain,Ectoderm-neural cortex protein 1, BACK domain,Ectoderm-neural cortex protein 1, BTB/POZ domain,Kelch repeat type 1,Kelch-type beta-propeller,SKP1/BTB/POZ domain superfamily	IPR000210,IPR006652,IPR011333,IPR011705,IPR015915,IPR017096,IPR030562,IPR047097	PF00651,PF01344,PF07707,PF24681	GO:0005515,GO:0005737|GO:0006511|GO:0031463	K10462	kelch-like protein 25/37 (ectoderm-neural cortex protein)	sp|O14682|ENC1_HUMAN
g1607	g1607.t1	-	-	-	-	-	-	-
g1608	g1608.t1	Beta-hexosaminidase,Beta-hexosaminidase, eukaryotic type, N-terminal,Beta-hexosaminidase-like, domain 2,Glycoside hydrolase family 20, catalytic domain,Glycoside hydrolase superfamily	IPR015883,IPR017853,IPR025705,IPR029018,IPR029019	PF00728,PF14845	GO:0004553|GO:0005975,GO:0004563|GO:0004563|GO:0005764|GO:0005975|GO:0006689|GO:0016020|GO:0030203,GO:0004563|GO:0005975	K12373	hexosaminidase [EC:3.2.1.52]	sp|P49614|HEXB_FELCA
g1609	g1609.t1	EF-G domain III/V-like,EFG, domain V,Elongation Factor G, domain II,Elongation factor EFG, domain V-like,P-loop containing nucleoside triphosphate hydrolase,Ribosomal protein uS5 domain 2-type superfamily,Small GTP-binding domain,Small ribosomal subunit protein uS5 domain 2-type fold, subgroup,Tr-type G domain, conserved site,Translation elongation factor EFG/EF2, domain IV,Translation protein, b…	IPR000640,IPR000795,IPR005225,IPR005517,IPR009000,IPR014721,IPR020568,IPR027417,IPR031157,IPR035647,IPR035649,IPR041095	PF00009,PF00679,PF03764,PF14492	GO:0003924|GO:0005525,GO:0003924|GO:0005739|GO:0032543|GO:0032790,GO:0005525	K02355	elongation factor G	sp|A6QNM2|RRF2M_BOVIN
g1610	g1610.t1	Ribosomal biogenesis NSA2 family,Ribosomal protein eS8/ribosomal biogenesis NSA2	IPR022309,IPR039411	PF01201	-	K14842	ribosome biogenesis protein NSA2	sp|Q3SX11|NSA2_BOVIN
g1611	g1611.t1	Protein FAM169	IPR029625	-	-	-	-	sp|Q9Y6X4|F169A_HUMAN
g1614	g1614.t1	DNA/RNA polymerase superfamily,Endonuclease/exonuclease/phosphatase superfamily,Reverse transcriptase domain	IPR000477,IPR036691,IPR043502	PF00078	-	-	-	sp|O00370|LORF2_HUMAN
g1616	g1616.t1	HMGCR/SNAP/NPC1-like, sterol-sensing domain,Hydroxymethylglutaryl-CoA reductase, N-terminal,Hydroxymethylglutaryl-CoA reductase, class I/II,Hydroxymethylglutaryl-CoA reductase, class I/II, NAD/NADP-binding domain superfamily,Hydroxymethylglutaryl-CoA reductase, class I/II, catalytic domain superfamily,Hydroxymethylglutaryl-CoA reductase, class I/II, conserved site,Hydroxymethylglutaryl-CoA reduct…	IPR000731,IPR002202,IPR004554,IPR004816,IPR009023,IPR009029,IPR023074,IPR023076,IPR023282,IPR053958	PF00368,PF12349	GO:0004420,GO:0004420|GO:0004420|GO:0005778|GO:0005789|GO:0008299|GO:0015936|GO:0016126,GO:0004420|GO:0005515|GO:0008299,GO:0004420|GO:0005789|GO:0008299|GO:0050661,GO:0004420|GO:0015936,GO:0015936|GO:0016616	K00021	hydroxymethylglutaryl-CoA reductase (NADPH) [EC:1.1.1.34]	sp|A7Z064|HMDH_BOVIN
g1617	g1617.t1	DNA polymerase IV,DNA polymerase type-Y,DNA polymerase type-Y, HhH motif,DNA polymerase, Y-family, little finger domain,DNA polymerase, Y-family, little finger domain superfamily,DNA/RNA polymerase superfamily,Rad18, zinc finger UBZ4-type,Reverse transcriptase/Diguanylate cyclase domain,UmuC domain	IPR001126,IPR006642,IPR017961,IPR022880,IPR024728,IPR036775,IPR043128,IPR043502,IPR050116	PF00817,PF11798,PF11799	GO:0003677|GO:0006281,GO:0003684|GO:0006281,GO:0003887,GO:0003887|GO:0005634|GO:0042276,GO:0006281	K03511	DNA polymerase kappa [EC:2.7.7.7]	sp|Q9UBT6|POLK_HUMAN
g1618	g1618.t1	Ankyrin repeat,Ankyrin repeat and death domain-containing protein,Ankyrin repeat-containing domain superfamily,Death domain,Death-like domain superfamily	IPR000488,IPR002110,IPR011029,IPR036770,IPR052457	PF12796	GO:0005515,GO:0005515|GO:0007165	K23634	ankyrin-repeat domain containg transcription coregulator AsaA	sp|A6NHY2|AKD1B_HUMAN
g1619	g1619.t1	Centrosomal protein POC5,EIF3F/CSN6-like, C-terminal	IPR024969,IPR033351	PF13012	GO:0032391|GO:0042462	-	-	sp|Q8NA72|POC5_HUMAN
g1620	g1620.t1	DNA/RNA polymerase superfamily,Reverse transcriptase domain	IPR000477,IPR043502	PF00078	-	-	-	sp|O00370|LORF2_HUMAN
g1622	g1622.t1	DNA/RNA polymerase superfamily,Reverse transcriptase domain	IPR000477,IPR043502	PF00078	-	-	-	sp|O00370|LORF2_HUMAN
g1623	g1623.t1	DNA/RNA polymerase superfamily,Reverse transcriptase domain	IPR000477,IPR043502	PF00078	-	-	-	sp|O00370|LORF2_HUMAN
g1624	g1624.t1	DNA/RNA polymerase superfamily,Endonuclease/exonuclease/phosphatase superfamily,Reverse transcriptase domain	IPR000477,IPR036691,IPR043502	PF00078	-	-	-	sp|O00370|LORF2_HUMAN
g1625	g1625.t1	MFS transporter superfamily,Major facilitator superfamily,Major facilitator superfamily domain	IPR011701,IPR020846,IPR036259	PF07690	GO:0016020|GO:0030672,GO:0022857,GO:0022857|GO:0055085	K06258	MFS transporter, VNT family, synaptic vesicle glycoprotein 2	sp|Q496J9|SV2C_HUMAN
g1626	g1626.t1	MFS transporter superfamily,Major facilitator superfamily,SV2A/B/C, luminal domain,Synaptic vesicle protein SV2	IPR011701,IPR022308,IPR036259,IPR055415	PF07690,PF23894	GO:0007268|GO:0016020,GO:0016020|GO:0030672,GO:0022857|GO:0055085	K06258	MFS transporter, VNT family, synaptic vesicle glycoprotein 2	sp|Q496J9|SV2C_HUMAN
g1627	g1627.t1	CH domain superfamily,Calponin homology domain	IPR001715,IPR036872	PF00307	GO:0005096|GO:0005516|GO:0005938|GO:0051015|GO:1903479,GO:0005515	K05767	Ras GTPase-activating-like protein IQGAP2/3	sp|Q13576|IQGA2_HUMAN
g1628	g1628.t1	G protein-coupled receptor, rhodopsin-like,GPCR, rhodopsin-like, 7TM,Protease-activated receptor,Protease-activated receptor 3	IPR000276,IPR003912,IPR003943,IPR017452	PF00001	GO:0004930|GO:0005886|GO:0007200|GO:0035025,GO:0004930|GO:0007186|GO:0016020,GO:0007596|GO:0015057|GO:0016020|GO:0070493,GO:0016020	K04235	coagulation factor II (thrombin) receptor-like 2	sp|O00254|PAR3_HUMAN
g1629	g1629.t1	IQ motif, EF-hand binding site,Ras GTPase-activating domain,Ras GTPase-activating protein, conserved site,RasGAP protein, C-terminal,Rho GTPase activation protein,WW domain	IPR000048,IPR000593,IPR001202,IPR001936,IPR008936,IPR023152	PF00612,PF00616,PF03836	GO:0005096|GO:0005516|GO:0005938|GO:0051015|GO:1903479,GO:0005515,GO:0043087	K05767	Ras GTPase-activating-like protein IQGAP2/3	sp|Q13576|IQGA2_HUMAN
g1632	g1632.t1	G protein-coupled receptor, rhodopsin-like,GPCR, rhodopsin-like, 7TM,Protease-activated receptor,Thrombin receptor	IPR000276,IPR000935,IPR003912,IPR017452	PF00001	GO:0004930|GO:0005886|GO:0007200|GO:0015057|GO:0030194|GO:0035025,GO:0004930|GO:0007186|GO:0007596|GO:0016020,GO:0004930|GO:0007186|GO:0016020,GO:0007596|GO:0015057|GO:0016020|GO:0070493,GO:0016020	K03914	coagulation factor II (thrombin) receptor	sp|P25116|PAR1_HUMAN
g1634	g1634.t1	G protein-coupled receptor, rhodopsin-like,GPCR, rhodopsin-like, 7TM,Protease-activated receptor,Protease-activated receptor 2	IPR000276,IPR002281,IPR003912,IPR017452	PF00001	GO:0004930|GO:0005886|GO:0007200|GO:0035025,GO:0004930|GO:0007186|GO:0016020,GO:0007596|GO:0015057|GO:0016020|GO:0070493,GO:0015057|GO:0016020|GO:0070493,GO:0016020	K04234	coagulation factor II (thrombin) receptor-like 1	sp|P55086|PAR2_MOUSE
g1636	g1636.t1	Corticotropin-releasing factor binding protein, C-terminal domain,Corticotropin-releasing factor binding protein, N-terminal domain,Corticotropin-releasing factor-binding protein,Spermadhesin, CUB domain superfamily	IPR008435,IPR035914,IPR056177,IPR056178	PF05428,PF23541	GO:0005615|GO:0009755|GO:0051424|GO:0051424|GO:0051460|GO:1900011	K25477	corticotropin-releasing factor-binding protein	sp|P24387|CRHBP_HUMAN
g1637	g1637.t1	AGGF1, OCRE domain,Angiogenic factor with G patch and FHA domains 1,Forkhead-associated (FHA) domain,G-patch domain,OCRE domain,SMAD/FHA domain superfamily	IPR000253,IPR000467,IPR008984,IPR035624,IPR041591,IPR053027	PF00498,PF01585,PF17780	GO:0003676,GO:0005515,GO:0045766	-	-	sp|Q8N302|AGGF1_HUMAN
g1638	g1638.t1	Zinc finger BED domain-containing protein 2/3,Zinc finger C2H2 superfamily,Zinc finger, BED-type	IPR003656,IPR036236,IPR043471	PF02892	GO:0003677,GO:0006357	K24639	zinc finger BED domain-containing protein 3	sp|Q96IU2|ZBED3_HUMAN
g1640	g1640.t1	DNA/RNA polymerase superfamily,Endonuclease/exonuclease/phosphatase superfamily,Reverse transcriptase domain	IPR000477,IPR036691,IPR043502	PF00078	-	-	-	sp|O00370|LORF2_HUMAN
g1641	g1641.t1	3'5'-cyclic nucleotide phosphodiesterase,3'5'-cyclic nucleotide phosphodiesterase, catalytic domain,3'5'-cyclic nucleotide phosphodiesterase, catalytic domain superfamily,3'5'-cyclic nucleotide phosphodiesterase, conserved site,HD/PDEase domain,PAS domain,PAS domain superfamily,PAS fold,PDE8-like, REC N-terminal domain	IPR000014,IPR002073,IPR003607,IPR013767,IPR023088,IPR023174,IPR035965,IPR036971,IPR057304	PF00233,PF00989,PF23198	GO:0004114|GO:0007165,GO:0006355,GO:0008081	K18437	high affinity cAMP-specific and IBMX-insensitive 3',5'-cyclic phosphodiesterase 8 [EC:3.1.4.53]	sp|O95263|PDE8B_HUMAN
g1642	g1642.t1	WD repeat-containing protein 41,WD40 repeat,WD40-repeat-containing domain superfamily,WD40/YVTN repeat-like-containing domain superfamily	IPR001680,IPR015943,IPR036322,IPR040102	PF00400,PF25178	GO:0005515,GO:0005765|GO:0010506,GO:0010506	K23610	WD repeat-containing protein 41	sp|Q9HAD4|WDR41_HUMAN
g1645	g1645.t1	-	-	-	-	-	-	sp|O00370|LORF2_HUMAN
g1646	g1646.t1	-	-	-	-	-	-	-
g1647	g1647.t1	Helix-turn-helix motif,Homedomain-like superfamily,Homeobox, conserved site,Homeodomain,OAR domain,Orthopedia Homeobox,Tubulin binding cofactor A,Tubulin binding cofactor A superfamily	IPR000047,IPR001356,IPR003654,IPR004226,IPR009057,IPR017970,IPR036126,IPR051895	PF00046,PF02970,PF03826	GO:0000981|GO:0006355,GO:0003677,GO:0003677|GO:0030182,GO:0007021|GO:0007023|GO:0048487	K24901	homeobox protein orthopedia	sp|O09113|OTP_MOUSE
g1648	g1648.t1	-	-	-	-	-	-	-
g1649	g1649.t1	DNA/RNA polymerase superfamily,Endonuclease/exonuclease/phosphatase superfamily,Reverse transcriptase domain	IPR000477,IPR036691,IPR043502	PF00078	-	-	-	sp|O00370|LORF2_HUMAN
g1650	g1650.t1	AP complex subunit beta,AP-3 complex subunit beta,AP-3 complex subunit beta 1, serine-rich domain,AP-3 complex subunit beta, C-terminal domain,AP-3 complex subunit beta-1/2, C-terminal domain,Armadillo-like helical,Armadillo-type fold,Clathrin/coatomer adaptor, adaptin-like, N-terminal	IPR002553,IPR011989,IPR016024,IPR026739,IPR026740,IPR029390,IPR029394,IPR056314	PF01602,PF14796,PF14797,PF24080	GO:0006886|GO:0016192|GO:0030117,GO:0016192,GO:0016192|GO:0030123	K12397	AP-3 complex subunit beta	sp|Q7YRF1|AP3B1_CANLF
g1652	g1652.t1	SCAMP	IPR007273	-	GO:0015031|GO:0015031|GO:0016020|GO:0032588|GO:0055038	K19995	secretory carrier-associated membrane protein	sp|O77735|SCAM1_PIG
g1653	g1653.t1	Lipoma HMGIC fusion partner-like protein	IPR019372	PF10242	GO:0016020	K23893	LHFPL tetraspan subfamily member protein	sp|Q6ZUX7|LHPL2_HUMAN
g1654	g1654.t1	-	-	-	-	-	-	-
g1655	g1655.t1	DNA/RNA polymerase superfamily,Endonuclease/exonuclease/phosphatase superfamily,Reverse transcriptase domain	IPR000477,IPR036691,IPR043502	PF00078	-	-	-	sp|O00370|LORF2_HUMAN
g1659	g1659.t1	Alkaline-phosphatase-like, core domain superfamily,Arylsulfatase B,Sulfatase, N-terminal,Sulfatase, conserved site	IPR000917,IPR017850,IPR024607,IPR047115	PF00884	GO:0008484	K01135	arylsulfatase B [EC:3.1.6.12]	sp|P33727|ARSB_FELCA
g1660	g1660.t1	Aminomethyltransferase superfamily,Aminomethyltransferase, C-terminal domain,Aminomethyltransferase-like,FAD dependent oxidoreductase,FAD dependent oxidoreductase, central domain,FAD/NAD(P)-binding domain superfamily,GCVT, N-terminal domain,Glycine cleavage T-protein/YgfZ, C-terminal	IPR006076,IPR006222,IPR013977,IPR027266,IPR028896,IPR029043,IPR032503,IPR036188	PF01266,PF01571,PF08669,PF16350	GO:0005515,GO:0005739	K00315	dimethylglycine dehydrogenase [EC:1.5.8.4]	sp|Q9UI17|M2GD_HUMAN
g1661	g1661.t1	Betaine-homocysteine S-methyltransferase,Betaine-homocysteine S-methyltransferase-like,Homocysteine-binding domain,Homocysteine-binding domain superfamily	IPR003726,IPR017226,IPR036589,IPR051524	PF02574	GO:0005829|GO:0009086|GO:0061627|GO:0071267,GO:0008168|GO:0008270|GO:0009086	-	-	sp|Q5RF32|BHMT2_PONAB
g1662	g1662.t1	Armadillo-type fold,Betaine-homocysteine S-methyltransferase,Histone H4,Histone H4, conserved site,Histone-fold,Homocysteine-binding domain,Homocysteine-binding domain superfamily	IPR001951,IPR003726,IPR009072,IPR016024,IPR019809,IPR036589,IPR051524	PF02574	GO:0000786|GO:0003677,GO:0003677|GO:0030527,GO:0005829|GO:0009086|GO:0047150|GO:0071267,GO:0046982	K00544	betaine-homocysteine S-methyltransferase [EC:2.1.1.5]	sp|Q95332|BHMT1_PIG
g1663	g1663.t1	JMY/WHAMM, N-terminal	IPR031808	PF15920	GO:0003713|GO:0005634|GO:0005737|GO:0034314|GO:0043065|GO:0070060|GO:0071933|GO:0072332	-	-	sp|Q8N9B5|JMY_HUMAN
g1664	g1664.t1	JMY/WHAMM, middle domain,WH2 domain	IPR003124,IPR031738	PF15871	GO:0003713|GO:0005634|GO:0005737|GO:0034314|GO:0043065|GO:0070060|GO:0071933|GO:0072332,GO:0003779	K24045	junction-mediating and -regulatory protein	sp|Q8N9B5|JMY_HUMAN
g1666	g1666.t1	Homer family,PH-like domain superfamily,WH1/EVH1 domain	IPR000697,IPR011993,IPR045027	PF00568	GO:0035256	K15010	homer	sp|Q86YM7|HOME1_HUMAN
g1667	g1667.t1	B30.2/SPRY domain,B30.2/SPRY domain superfamily,Concanavalin A-like lectin/glucanase domain superfamily,E3 ubiquitin-protein ligases and FN3/SPRY domain-containing proteins,Fibronectin type III,Fibronectin type III superfamily,Immunoglobulin-like fold,SPRY domain	IPR001870,IPR003877,IPR003961,IPR013320,IPR013783,IPR036116,IPR043136,IPR050617	PF00622	GO:0005515,GO:0005737	K24480	cardiomyopathy-associated protein 5	sp|Q8N3K9|CMYA5_HUMAN
g1668	g1668.t1	DNA/RNA polymerase superfamily,Reverse transcriptase domain	IPR000477,IPR043502	PF00078	-	K25002	SARS coronavirus spike protein S2	sp|O00370|LORF2_HUMAN
g1670	g1670.t1	Glutathione S-transferase, C-terminal domain superfamily,Metaxin, glutathione S-transferase domain,Mitochondrial Protein Transport Metaxin,Mitochondrial outer membrane transport complex Sam37/metaxin, N-terminal domain	IPR019564,IPR033468,IPR036282,IPR050931	PF10568,PF17171	GO:0001401,GO:0001401|GO:0005737|GO:0007005	K17776	metaxin	sp|Q5HYI7|MTX3_HUMAN
g1671	g1671.t1	Concanavalin A-like lectin/glucanase domain superfamily,EGF-like calcium-binding domain,EGF-like calcium-binding, conserved site,EGF-like domain,TSP type-3 repeat,TSP/COMP, coiled-coil domain superfamily,Thrombospondin, C-terminal,Thrombospondin, type 3 repeat,Thrombospondin, type 3-like repeat,Thrombospondin-like, N-terminal domain,Thrombospondin/cartilage oligomeric matrix protein, coiled-coil …	IPR000742,IPR001881,IPR003367,IPR008859,IPR013320,IPR017897,IPR018097,IPR024665,IPR028974,IPR046970,IPR048287	PF02412,PF05735,PF11598	GO:0005509,GO:0005509|GO:0005576|GO:0007155,GO:0005509|GO:0007155,GO:0034976|GO:0062023	K04659	thrombospondin 2/3/4/5	sp|P49744|TSP4_RAT
g1672	g1672.t1	Serine incorporator/TMS membrane protein	IPR005016	PF03348	GO:0016020,GO:0016020|GO:0016020	K25655	serine incorporator 5	sp|Q8BHJ6|SERC5_MOUSE
g1673	g1673.t1	Spermatogenic leucine zipper protein 1	IPR042961	-	GO:0003700|GO:0005634	K17482	spermatogenic leucine zipper protein 1	sp|Q9BXG8|SPZ1_HUMAN
g1674	g1674.t1	L1 transposable element, C-terminal domain,L1 transposable element, RRM domain,L1 transposable element, dsRBD-like domain,Transposase, L1	IPR004244,IPR035300,IPR042566,IPR043636	PF02994,PF17490	-	K21664	KSHV latency-associated nuclear antigen	sp|Q9UN81|LORF1_HUMAN
g1675	g1675.t1	DNA/RNA polymerase superfamily,FYVE zinc finger,Reverse transcriptase domain,Smad anchor for receptor activation-like, C-terminal,Zinc finger, FYVE-related,Zinc finger, FYVE/PHD-type,Zinc finger, RING/FYVE/PHD-type	IPR000306,IPR000477,IPR011011,IPR013083,IPR017455,IPR022557,IPR043502	PF00078,PF01363,PF11979	GO:0006622|GO:0016197|GO:0031901,GO:0046872	K04679	MAD, mothers against decapentaplegic interacting protein	sp|Q7Z3T8|ZFY16_HUMAN
g1676	g1676.t1	Menorin-like domain	IPR019356	PF10223	GO:0005615	-	-	sp|Q6UXP7|F151B_HUMAN
g1678	g1678.t1	DNA mismatch repair MutS,DNA mismatch repair protein MutS, C-terminal,DNA mismatch repair protein MutS, N-terminal,DNA mismatch repair protein MutS, connector domain,DNA mismatch repair protein MutS, core,DNA mismatch repair protein MutS, core domain superfamily,DNA mismatch repair protein MutS-like, N-terminal,DNA mismatch repair protein MutS/MSH,MutS, connector domain superfamily,P-loop contain…	IPR000432,IPR007695,IPR007696,IPR007860,IPR016151,IPR017261,IPR027417,IPR036187,IPR036678,IPR045076	PF00488,PF01624,PF05188,PF05192	GO:0003690|GO:0005524|GO:0005634|GO:0006298|GO:0006298|GO:0006312|GO:0016447|GO:0030983|GO:0140664,GO:0005524|GO:0006298|GO:0030983,GO:0006298|GO:0030983	K08736	DNA mismatch repair protein MSH3	sp|P20585|MSH3_HUMAN
g1679	g1679.t1	ATP:guanido phosphotransferase,ATP:guanido phosphotransferase active site,ATP:guanido phosphotransferase, N-terminal,ATP:guanido phosphotransferase, N-terminal domain superfamily,ATP:guanido phosphotransferase, catalytic domain,Dbl homology (DH) domain superfamily,Dbl homology domain,Glutamine synthetase/guanido kinase, catalytic domain,PH-like domain superfamily,Pleckstrin homology domain,Ras gu…	IPR000219,IPR000651,IPR000749,IPR001849,IPR001895,IPR011993,IPR014746,IPR019804,IPR022413,IPR022414,IPR022415,IPR023578,IPR035899,IPR036802,IPR036964	PF00169,PF00217,PF00617,PF00618,PF00621,PF02807	GO:0003824,GO:0004111|GO:0004111|GO:0005739|GO:0016301|GO:0046314|GO:0046314,GO:0005085,GO:0005085|GO:0007264,GO:0016301|GO:0016772	K00933	creatine kinase [EC:2.7.3.2]	sp|O14827|RGRF2_HUMAN
g1680	g1680.t1	Cytosolic acyl coenzyme A thioester hydrolase,HotDog domain superfamily,Hotdog acyl-CoA thioesterase (ACOT)-type domain,START domain,START-like domain superfamily,Thioesterase domain	IPR002913,IPR006683,IPR023393,IPR029069,IPR033120,IPR040170	PF01852,PF03061	GO:0003986|GO:0005737|GO:0005829|GO:0006084|GO:0006637|GO:0016790,GO:0008289	K01067	acetyl-CoA hydrolase [EC:3.1.2.1]	sp|Q8WYK0|ACO12_HUMAN
g1681	g1681.t1	DNA/RNA polymerase superfamily,Reverse transcriptase domain	IPR000477,IPR043502	PF00078	-	-	-	sp|O00370|LORF2_HUMAN
g1686	g1686.t1	DNA/RNA polymerase superfamily,Endonuclease/exonuclease/phosphatase superfamily,Reverse transcriptase domain	IPR000477,IPR036691,IPR043502	PF00078	-	-	-	sp|O00370|LORF2_HUMAN
g1688	g1688.t1	V-type proton ATPase subunit S1, luminal domain,V-type proton ATPase subunit S1/VOA1, transmembrane domain,V0 complex accessory subunit Ac45	IPR008388,IPR046755,IPR046756	PF05827,PF20520	GO:0001671|GO:0030641|GO:0033176	K03662	V-type H+-transporting ATPase S1 subunit	sp|Q52LC2|VAS1L_HUMAN
g1690	g1690.t1	-	-	-	-	-	-	-
g1691	g1691.t1	DNA/RNA polymerase superfamily,Reverse transcriptase domain	IPR000477,IPR043502	PF00078	-	-	-	sp|O00370|LORF2_HUMAN
g1694	g1694.t1	DNA repair protein XRCC4,DNA repair protein XRCC4-like, C-terminal,XRCC4, C-terminal domain,XRCC4, N-terminal domain,XRCC4, N-terminal domain superfamily,XRCC4, coiled-coil domain,XRCC4-like, N-terminal domain superfamily	IPR009089,IPR010585,IPR014751,IPR038051,IPR053961,IPR053962,IPR053963	PF06632,PF21924,PF21925	GO:0003677|GO:0005634|GO:0005958|GO:0006302|GO:0006303|GO:0006310|GO:0010165|GO:0032807|GO:0033152|GO:0051103|GO:0051351,GO:0003677|GO:0005634|GO:0006302|GO:0006310	K10886	DNA-repair protein XRCC4	sp|Q13426|XRCC4_HUMAN
g1695	g1695.t1	Aggrecan/versican, C-type lectin-like domain,C-type lectin fold,C-type lectin, conserved site,C-type lectin-like,C-type lectin-like/link domain superfamily,EGF-like calcium-binding domain,EGF-like calcium-binding, conserved site,EGF-like domain,EGF-type aspartate/asparagine hydroxylation site,Hyaluronan-binding Proteoglycan,Immunoglobulin V-set domain,Immunoglobulin domain subtype,Immunoglobulin-…	IPR000152,IPR000436,IPR000538,IPR000742,IPR001304,IPR001881,IPR003599,IPR007110,IPR013106,IPR013783,IPR016186,IPR016187,IPR018097,IPR018378,IPR033987,IPR035976,IPR036179,IPR050691	PF00008,PF00059,PF00084,PF00193,PF07686	GO:0001501|GO:0002052|GO:0005615|GO:0007417|GO:0010001|GO:0045202|GO:0072534,GO:0005509,GO:0005540|GO:0007155	K06793	versican core protein	sp|P81282|CSPG2_BOVIN
g1696	g1696.t1	C-type lectin fold,C-type lectin-like/link domain superfamily,Hyaluronan-binding Proteoglycan,Immunoglobulin V-set domain,Immunoglobulin domain subtype,Immunoglobulin-like domain,Immunoglobulin-like domain superfamily,Immunoglobulin-like fold,Link domain	IPR000538,IPR003599,IPR007110,IPR013106,IPR013783,IPR016186,IPR016187,IPR036179,IPR050691	PF00193,PF07686	GO:0001501|GO:0002052|GO:0005615|GO:0007417|GO:0010001|GO:0045202|GO:0072534,GO:0005540|GO:0007155	K06848	hyaluronan and proteoglycan link protein 1	sp|P55252|HPLN1_BOVIN
g1698	g1698.t1	L1 transposable element, C-terminal domain,L1 transposable element, RRM domain,L1 transposable element, dsRBD-like domain,Transposase, L1	IPR004244,IPR035300,IPR042566,IPR043636	PF02994,PF17490	-	K21664	KSHV latency-associated nuclear antigen	sp|Q9UN81|LORF1_HUMAN
g1699	g1699.t1	Coagulation factor 5/8, C-terminal domain,DNA/RNA polymerase superfamily,EGF-like calcium-binding domain,EGF-like calcium-binding, conserved site,EGF-like domain,EGF-like, conserved site,EGF-type aspartate/asparagine hydroxylation site,Galactose-binding-like domain superfamily,Reverse transcriptase domain	IPR000152,IPR000421,IPR000477,IPR000742,IPR001881,IPR008979,IPR013032,IPR018097,IPR043502	PF00008,PF00078,PF00754,PF12661	GO:0005509	-	-	sp|O00370|LORF2_HUMAN
g1700	g1700.t1	DNA/RNA polymerase superfamily,Endonuclease/exonuclease/phosphatase superfamily,Reverse transcriptase domain	IPR000477,IPR036691,IPR043502	PF00078	-	-	-	sp|O00370|LORF2_HUMAN
g1701	g1701.t1	DNA/RNA polymerase superfamily,Reverse transcriptase domain	IPR000477,IPR043502	PF00078	-	-	-	sp|O00370|LORF2_HUMAN
g1702	g1702.t1	DNA/RNA polymerase superfamily,Reverse transcriptase domain	IPR000477,IPR043502	PF00078	-	-	-	sp|O00370|LORF2_HUMAN
g1704	g1704.t1	L1 transposable element, C-terminal domain,L1 transposable element, RRM domain,L1 transposable element, dsRBD-like domain,Transposase, L1	IPR004244,IPR035300,IPR042566,IPR043636	PF02994,PF17490	-	K21664	KSHV latency-associated nuclear antigen	sp|Q9UN81|LORF1_HUMAN
g1706	g1706.t1	DNA/RNA polymerase superfamily,Reverse transcriptase domain	IPR000477,IPR043502	PF00078	-	-	-	sp|O00370|LORF2_HUMAN
g1707	g1707.t1	DNA/RNA polymerase superfamily,Reverse transcriptase domain	IPR000477,IPR043502	PF00078	-	-	-	sp|O00370|LORF2_HUMAN
g1708	g1708.t1	DNA/RNA polymerase superfamily,Reverse transcriptase domain	IPR000477,IPR043502	PF00078	-	-	-	sp|O00370|LORF2_HUMAN
g1709	g1709.t1	DNA/RNA polymerase superfamily,Reverse transcriptase domain	IPR000477,IPR043502	PF00078	-	-	-	sp|O00370|LORF2_HUMAN
g1710	g1710.t1	-	-	-	-	-	-	sp|O00370|LORF2_HUMAN
g1711	g1711.t1	-	-	-	-	-	-	sp|O00370|LORF2_HUMAN
g1712	g1712.t1	DNA/RNA polymerase superfamily,Reverse transcriptase domain	IPR000477,IPR043502	PF00078	-	K00986	RNA-directed DNA polymerase [EC:2.7.7.49]	sp|O00370|LORF2_HUMAN
g1713	g1713.t1	L1 transposable element, C-terminal domain,L1 transposable element, RRM domain,L1 transposable element, dsRBD-like domain,Transposase, L1	IPR004244,IPR035300,IPR042566,IPR043636	PF02994,PF17490	-	K21664	KSHV latency-associated nuclear antigen	sp|Q9UN81|LORF1_HUMAN
g1714	g1714.t1	DNA/RNA polymerase superfamily,Endonuclease/exonuclease/phosphatase superfamily,Reverse transcriptase domain	IPR000477,IPR036691,IPR043502	PF00078	-	-	-	sp|O00370|LORF2_HUMAN
g1716	g1716.t1	DNA/RNA polymerase superfamily,Reverse transcriptase domain	IPR000477,IPR043502	PF00078	-	-	-	sp|O00370|LORF2_HUMAN
g1717	g1717.t1	DNA/RNA polymerase superfamily,Reverse transcriptase domain	IPR000477,IPR043502	PF00078	-	-	-	sp|O00370|LORF2_HUMAN
g1718	g1718.t1	Endonuclease/exonuclease/phosphatase superfamily	IPR036691	-	-	-	-	sp|O00370|LORF2_HUMAN
g1721	g1721.t1	C2 domain,C2 domain superfamily,PH-like domain superfamily,Pleckstrin homology domain,Ras GTPase-activating domain,Ras GTPase-activating protein,Ras GTPase-activating protein 1, C-terminal SH2 domain,Ras GTPase-activating protein, conserved site,Rho GTPase activation protein,SH2 domain,SH2 domain superfamily	IPR000008,IPR000980,IPR001849,IPR001936,IPR008936,IPR011993,IPR023152,IPR035842,IPR035892,IPR036860,IPR039360	PF00017,PF00168,PF00169,PF00616	GO:0043087	K04352	Ras GTPase-activating protein 1	sp|P20936|RASA1_HUMAN
g1722	g1722.t1	Cyclin, C-terminal domain 2,Cyclin, N-terminal,Cyclin-like domain,Cyclin-like superfamily,Cyclin/Cyclin-like subunit Ssn8,CyclinH/Ccl1	IPR006671,IPR013763,IPR027081,IPR031658,IPR036915,IPR043198	PF00134,PF16899	GO:0006351|GO:0016538|GO:0070985,GO:0006357|GO:0016538	K06634	cyclin H	sp|P51946|CCNH_HUMAN
g1723	g1723.t1	DNA/RNA polymerase superfamily,Reverse transcriptase domain	IPR000477,IPR043502	PF00078	-	-	-	sp|O00370|LORF2_HUMAN
g1724	g1724.t1	L1 transposable element, C-terminal domain,L1 transposable element, RRM domain,Transposase, L1	IPR004244,IPR042566,IPR043636	PF02994	-	-	-	sp|Q9UN81|LORF1_HUMAN
g1727	g1727.t1	Reverse transcriptase domain	IPR000477	PF00078	-	K02921	large subunit ribosomal protein L37Ae	sp|O00370|LORF2_HUMAN
g1732	g1732.t1	Holliday junction regulator protein family C-terminal,MADS MEF2-like, N-terminal,Transcription factor, MADS-box,Transcription factor, MADS-box superfamily	IPR002100,IPR022102,IPR033896,IPR036879	PF00319,PF12347	GO:0000977|GO:0045944,GO:0000978|GO:0000981|GO:0006357|GO:0030154|GO:0042826|GO:0045944,GO:0003677|GO:0046983	K04454	MADS-box transcription enhancer factor 2C	sp|A4UTP7|MEF2C_PIG
g1735	g1735.t1	L1 transposable element, C-terminal domain,L1 transposable element, RRM domain,L1 transposable element, dsRBD-like domain,Transposase, L1	IPR004244,IPR035300,IPR042566,IPR043636	PF02994,PF17490	-	K21664	KSHV latency-associated nuclear antigen	sp|Q9UN81|LORF1_HUMAN
g1737	g1737.t1	DNA/RNA polymerase superfamily,Reverse transcriptase domain	IPR000477,IPR043502	PF00078	-	-	-	sp|O00370|LORF2_HUMAN
g1739	g1739.t1	DNA/RNA polymerase superfamily,Endonuclease/exonuclease/phosphatase superfamily,Reverse transcriptase domain	IPR000477,IPR036691,IPR043502	PF00078	-	-	-	sp|O00370|LORF2_HUMAN
g1741	g1741.t1	EF-hand domain,EF-hand domain pair,Metallo-beta-lactamase,Metallo-beta-lactamase type 2-like,Ribonuclease Z/Hydroxyacylglutathione hydrolase-like	IPR001279,IPR002048,IPR011992,IPR036866,IPR050855	PF00753,PF13499	GO:0005509,GO:0008800	K28199	acyl-coenzyme A thioesterase MBLAC2 [EC:3.1.2.2]	sp|A5PJT0|MBLC2_BOVIN
g1743	g1743.t1	LysM and putative peptidoglycan-binding domain-containing protein 1-4,LysM domain,LysM domain superfamily	IPR018392,IPR036779,IPR045030	PF01476	GO:0005794|GO:0007030	-	-	sp|Q7Z3D4|LYSM3_HUMAN
g1746	g1746.t1	Adhesion G-protein coupled receptor V1,CalX-like domain superfamily,Concanavalin A-like lectin/glucanase domain superfamily,EAR,GAIN domain superfamily,GAIN, subdomain B,GPCR, family 2, secretin-like,GPCR, family 2-like, 7TM,LamG-like jellyroll fold,Na-Ca exchanger/integrin-beta4	IPR000832,IPR003644,IPR006558,IPR009039,IPR013320,IPR017981,IPR026919,IPR038081,IPR046338,IPR057244	PF00002,PF03160,PF13385	GO:0001965|GO:0004930|GO:0004930|GO:0005737|GO:0007194|GO:0007194|GO:0007601|GO:0007605|GO:0010855|GO:0016020|GO:0032420|GO:0071277,GO:0004888|GO:0007166|GO:0016020,GO:0004930|GO:0007186|GO:0016020,GO:0007154|GO:0016020	K18263	adhesion G-protein coupled receptor V1	sp|Q8WXG9|AGRV1_HUMAN
g1747	g1747.t1	-	-	-	-	-	-	-
g1748	g1748.t1	Arrestin C-terminal-like domain,Arrestin domain-containing protein,Arrestin-like, C-terminal,Arrestin-like, N-terminal,Immunoglobulin E-set	IPR011021,IPR011022,IPR014752,IPR014756,IPR050357	PF00339,PF02752	GO:0005737|GO:0005768|GO:0005886|GO:0015031	K26229	arrestin domain-containing protein 2/3	sp|Q96B67|ARRD3_HUMAN
g1750	g1750.t1	DNA/RNA polymerase superfamily,Reverse transcriptase domain	IPR000477,IPR043502	PF00078	-	K00986	RNA-directed DNA polymerase [EC:2.7.7.49]	sp|O00370|LORF2_HUMAN
g1751	g1751.t1	Endonuclease/exonuclease/phosphatase superfamily	IPR036691	-	-	-	-	sp|P08548|LIN1_NYCCO
g1752	g1752.t1	Small ribosomal subunit protein uS15, N-terminal,Small ribosomal subunit protein uS15, archaea/eukaryota,uS15/NS1, RNA-binding domain superfamily	IPR009068,IPR012606,IPR023029	PF08069	GO:0003735|GO:0005730|GO:0022627|GO:0070181,GO:0003735|GO:0005840|GO:0006412	K02953	small subunit ribosomal protein S13e	sp|Q9DFR6|RS13_GILMI
g1754	g1754.t1	CAMSAP, CKK domain,CKK domain superfamily,DNA/RNA polymerase superfamily,Endonuclease/exonuclease/phosphatase superfamily,PRC-barrel-like superfamily,Reverse transcriptase domain	IPR000477,IPR011033,IPR014797,IPR036691,IPR038209,IPR043502	PF00078,PF08683	GO:0008017	K17493	calmodulin-regulated spectrin-associated protein	sp|O00370|LORF2_HUMAN
g1755	g1755.t1	L1 transposable element, C-terminal domain,L1 transposable element, RRM domain,L1 transposable element, dsRBD-like domain,Transposase, L1	IPR004244,IPR035300,IPR042566,IPR043636	PF02994,PF17490	-	K21664	KSHV latency-associated nuclear antigen	sp|Q9UN81|LORF1_HUMAN
g1756	g1756.t1	DNA/RNA polymerase superfamily,Endonuclease/exonuclease/phosphatase superfamily,Reverse transcriptase domain	IPR000477,IPR036691,IPR043502	PF00078	-	-	-	sp|O00370|LORF2_HUMAN
g1757	g1757.t1	DNA/RNA polymerase superfamily,Reverse transcriptase domain	IPR000477,IPR043502	PF00078	-	-	-	sp|O00370|LORF2_HUMAN
g1758	g1758.t1	-	-	-	-	-	-	-
g1759	g1759.t1	DNA/RNA polymerase superfamily,Endonuclease/exonuclease/phosphatase superfamily,Reverse transcriptase domain	IPR000477,IPR036691,IPR043502	PF00078	-	-	-	sp|O00370|LORF2_HUMAN
g1760	g1760.t1	ATP synthase, F0 complex, subunit D, mitochondrial	IPR008689	PF05873	GO:0015078|GO:0015986	K02138	F-type H+-transporting ATPase subunit d	sp|P13620|ATP5H_BOVIN
g1761	g1761.t1	Nuclear hormone receptor,Nuclear hormone receptor family NR2 subfamily,Nuclear hormone receptor, ligand-binding domain,Nuclear hormone receptor-like domain superfamily,Zinc finger, NHR/GATA-type,Zinc finger, nuclear hormone receptor-type	IPR000536,IPR001628,IPR001723,IPR013088,IPR035500,IPR050274	PF00104,PF00105	GO:0003700|GO:0006355|GO:0008270|GO:0043565,GO:0006355|GO:0008270	K08547	COUP transcription factor 1	sp|P10589|COT1_HUMAN
g1763	g1763.t1	Cro/C1-type, helix-turn-helix domain,Homedomain-like superfamily,Homeodomain,Lambda repressor-like, DNA-binding domain superfamily,POU domain,POU domain transcription factor,POU-specific domain	IPR000327,IPR001356,IPR001387,IPR009057,IPR010982,IPR013847,IPR050255	PF00046,PF00157	GO:0000978|GO:0000981|GO:0006357,GO:0003677,GO:0003700|GO:0006355	-	-	sp|P56225|PO5F2_RAT
g1764	g1764.t1	Alpha/Beta hydrolase fold,Arb2,Arb2 domain	IPR029058,IPR048263,IPR053858	PF22749	GO:0005634|GO:0031048|GO:0035197	-	-	sp|Q8WUF8|ARB2A_HUMAN
g1766	g1766.t1	Protein of unknown function DUF4495	IPR027993	-	-	K24554	protein KIAA0825	sp|Q8IV33|K0825_HUMAN
g1767	g1767.t1	Protein of unknown function DUF4495	IPR027993	-	-	K24554	protein KIAA0825	sp|Q8IV33|K0825_HUMAN
g1768	g1768.t1	Ankyrin repeat,Ankyrin repeat-containing domain superfamily,BRCT domain superfamily,SMC5-SMC6 complex localization factor protein 1,TopBP1/SLF1, BRCT domain	IPR002110,IPR036420,IPR036770,IPR042479,IPR057595	PF12796,PF23294	GO:0005515,GO:0005634|GO:0006974|GO:0035861|GO:1990166|GO:2000781	K26126	SMC5-SMC6 complex localization factor protein 1	sp|A6QR20|SLF1_BOVIN
g1769	g1769.t1	C2 domain,C2 domain superfamily,DNA/RNA polymerase superfamily,Reverse transcriptase domain	IPR000008,IPR000477,IPR035892,IPR043502	PF00078,PF00168	GO:0005509|GO:0016020|GO:0030672|GO:0046928	K28058	multiple C2 and transmembrane domain-containing protein	sp|Q6DN14|MCTP1_HUMAN
g1770	g1770.t1	DNA/RNA polymerase superfamily,Endonuclease/exonuclease/phosphatase superfamily,Reverse transcriptase domain	IPR000477,IPR036691,IPR043502	PF00078	-	-	-	sp|O00370|LORF2_HUMAN
g1772	g1772.t1	DNA/RNA polymerase superfamily,Reverse transcriptase domain	IPR000477,IPR043502	PF00078	-	-	-	sp|O00370|LORF2_HUMAN
g1773	g1773.t1	-	-	-	-	-	-	sp|D4ABL6|MCTP1_RAT
g1774	g1774.t1	Protein FAM81	IPR029619	-	-	-	-	sp|Q96LP2|FA81B_HUMAN
g1775	g1775.t1	Ski3/TTC37,Tetratricopeptide repeat,Tetratricopeptide-like helical domain superfamily	IPR011990,IPR019734,IPR039226	PF13181	GO:0005515,GO:0006401|GO:0034427|GO:0055087|GO:0055087	K12600	superkiller protein 3	sp|Q6PGP7|SKI3_HUMAN
g1776	g1776.t1	Alkaline-phosphatase-like, core domain superfamily,Glycosaminoglycan-degrading sulfatase,N-sulphoglucosamine sulphohydrolase, C-terminal,Sulfatase, N-terminal	IPR000917,IPR017850,IPR032506,IPR051849	PF00884,PF16347	GO:0004065|GO:0015024	K12376	arylsulfatase K [EC:3.1.6.-]	sp|Q6UWY0|ARSK_HUMAN
g1777	g1777.t1	G protein-coupled receptor, rhodopsin-like,GPCR, rhodopsin-like, 7TM	IPR000276,IPR017452	PF00001	GO:0004930|GO:0005886|GO:0007186|GO:0032870|GO:0042277,GO:0004930|GO:0007186|GO:0016020,GO:0016020	K08434	G protein-coupled receptor 150	sp|Q8NGU9|GP150_HUMAN
g1778	g1778.t1	Endonuclease/exonuclease/phosphatase superfamily	IPR036691	-	-	-	-	sp|O00370|LORF2_HUMAN
g1779	g1779.t1	BTB/POZ domain,P-loop containing nucleoside triphosphate hydrolase,Rieske [2Fe-2S] iron-sulphur domain superfamily,SKP1/BTB/POZ domain superfamily,Small GTPase,Soluble Rieske-type ferredoxin domain	IPR000210,IPR001806,IPR011333,IPR027417,IPR036922,IPR054716	PF00071,PF00651,PF22543	GO:0003924|GO:0005525,GO:0005515,GO:0051537	K07869	Rho-related BTB domain-containing protein 3	sp|O94955|RHBT3_HUMAN
g1780	g1780.t1	E3 ubiquitin-protein ligase ELL-like,ELL/occludin family,Occludin homology domain,RNA polymerase II elongation factor ELL, N-terminal,Winged helix DNA-binding domain superfamily	IPR010844,IPR019464,IPR031176,IPR036390,IPR042065	PF07303,PF10390	GO:0000987|GO:0008023|GO:0032968|GO:0042795,GO:0006368|GO:0008023	K15183	RNA polymerase II elongation factor ELL	sp|O00472|ELL2_HUMAN
g1781	g1781.t1	DNA/RNA polymerase superfamily,Reverse transcriptase domain	IPR000477,IPR043502	PF00078	-	-	-	sp|O00370|LORF2_HUMAN
g1782	g1782.t1	L1 transposable element, C-terminal domain,L1 transposable element, RRM domain,L1 transposable element, dsRBD-like domain,Transposase, L1	IPR004244,IPR035300,IPR042566,IPR043636	PF02994,PF17490	-	K21664	KSHV latency-associated nuclear antigen	sp|Q9UN81|LORF1_HUMAN
g1783	g1783.t1	DNA/RNA polymerase superfamily,Reverse transcriptase domain	IPR000477,IPR043502	PF00078	-	-	-	sp|O00370|LORF2_HUMAN
g1784	g1784.t1	Galactose-binding-like domain superfamily,Kexin/furin catalytic domain,P domain,Peptidase S8, pro-domain,Peptidase S8, pro-domain superfamily,Peptidase S8, subtilisin, Asp-active site,Peptidase S8, subtilisin, His-active site,Peptidase S8, subtilisin, Ser-active site,Peptidase S8, subtilisin-related,Peptidase S8/S53 domain,Peptidase S8/S53 domain superfamily,Prohormone convertase enzyme	IPR000209,IPR002884,IPR008979,IPR015500,IPR022005,IPR022398,IPR023827,IPR023828,IPR032815,IPR034182,IPR036852,IPR038466	PF00082,PF01483,PF12177,PF16470	GO:0004252|GO:0005615|GO:0016020|GO:0016485|GO:0016486|GO:0043005,GO:0004252|GO:0006508,GO:0006508|GO:0008236	K01359	proprotein convertase subtilisin/kexin type 1 [EC:3.4.21.93]	sp|P29120|NEC1_HUMAN
g1785	g1785.t1	Calpastatin,Proteinase inhibitor I27, calpastatin	IPR001259,IPR026998	PF00748	GO:0005737|GO:0010859|GO:0097340	K04281	calpastatin	sp|P20810|ICAL_HUMAN
g1786	g1786.t1	Aminopeptidase N-like , N-terminal domain,Aminopeptidase N-like , N-terminal domain superfamliy,Aminopeptidase N-type,ERAP1-like C-terminal domain,Peptidase M1 family aminopeptidases,Peptidase M1, alanine aminopeptidase/leukotriene A4 hydrolase,Peptidase M1, membrane alanine aminopeptidase,Peptidase M4/M1, CTD superfamily	IPR001930,IPR014782,IPR024571,IPR027268,IPR034016,IPR042097,IPR045357,IPR050344	PF01433,PF11838,PF17900	GO:0005615|GO:0005737|GO:0006508|GO:0008270|GO:0016020|GO:0042277|GO:0043171|GO:0070006,GO:0006508,GO:0008237|GO:0008270	-	-	sp|Q9NZ08|ERAP1_HUMAN
g1787	g1787.t1	2'-5'-oligoadenylate synthetase 1, domain 2/C-terminal,Aminopeptidase N-like , N-terminal domain,Aminopeptidase N-like , N-terminal domain superfamliy,Aminopeptidase N-type,ERAP1-like C-terminal domain,Peptidase M1 family aminopeptidases,Peptidase M1, alanine aminopeptidase/leukotriene A4 hydrolase,Peptidase M1, membrane alanine aminopeptidase,Peptidase M4/M1, CTD superfamily	IPR001930,IPR014782,IPR018952,IPR024571,IPR027268,IPR034016,IPR042097,IPR045357,IPR050344	PF01433,PF10421,PF11838,PF17900	GO:0005615|GO:0005737|GO:0005886|GO:0006508|GO:0008217|GO:0008270|GO:0016020|GO:0042277|GO:0043171|GO:0070006,GO:0006508,GO:0008237|GO:0008270	-	-	sp|Q9UIQ6|LCAP_HUMAN
g1788	g1788.t1	Limb expression 1,Protein kinase-like domain superfamily,RIO kinase,RIO kinase, conserved site,RIO-type domain,RIO2 kinase winged helix domain, N-terminal,Serine/threonine-protein kinase Rio2,Winged helix DNA-binding domain superfamily,Winged helix-like DNA-binding domain superfamily	IPR000687,IPR011009,IPR015285,IPR018934,IPR018935,IPR029270,IPR030484,IPR036388,IPR036390	PF01163,PF09202,PF14954	GO:0003824|GO:0005524,GO:0004672,GO:0004672|GO:0005634|GO:0005829|GO:0030490|GO:0030688,GO:0004674|GO:0005524,GO:0004674|GO:0005524|GO:0006468	K07179	RIO kinase 2 [EC:2.7.11.1]	sp|Q9BVS4|RIOK2_HUMAN
g1789	g1789.t1	DNA/RNA polymerase superfamily,Endonuclease/exonuclease/phosphatase superfamily,Reverse transcriptase domain	IPR000477,IPR036691,IPR043502	PF00078	-	-	-	sp|O00370|LORF2_HUMAN
g1790	g1790.t1	-	-	-	-	-	-	-
g1792	g1792.t1	Repulsive guidance molecule,Repulsive guidance molecule, C-terminal,Repulsive guidance molecule, N-terminal	IPR009496,IPR010536,IPR040287	PF06534,PF06535	GO:0005886|GO:0015026|GO:0030509	-	-	sp|Q6NW40|RGMB_HUMAN
g1795	g1795.t1	ATP-dependent helicase CHD1-2/hrp3, HTH domain,CDH1/2, SANT-Helical linker 1,Chromo domain,Chromo domain, conserved site,Chromo-like domain superfamily,Chromo/chromo shadow domain,Chromodomain-helicase-DNA-binding protein 1-like, C-terminal domain,Helicase superfamily 1/2, ATP-binding domain,Helicase, C-terminal domain-like,P-loop containing nucleoside triphosphate hydrolase,SNF2, N-terminal,SNF2…	IPR000330,IPR000953,IPR001650,IPR014001,IPR016197,IPR023779,IPR023780,IPR025260,IPR027417,IPR038718,IPR040793,IPR049730,IPR056302	PF00176,PF00271,PF00385,PF13907,PF18375,PF23588	GO:0000785|GO:0003677|GO:0003682|GO:0005634|GO:0006338|GO:0016887|GO:0034728|GO:0042393|GO:0140658,GO:0005524	-	-	sp|O14646|CHD1_HUMAN
g1796	g1796.t1	DNA/RNA polymerase superfamily,Reverse transcriptase domain	IPR000477,IPR043502	PF00078	-	-	-	sp|O00370|LORF2_HUMAN
g1797	g1797.t1	Reverse transcriptase domain	IPR000477	PF00078	-	-	-	sp|P08548|LIN1_NYCCO
g1800	g1800.t1	L1 transposable element, C-terminal domain,L1 transposable element, RRM domain,L1 transposable element, dsRBD-like domain,Transposase, L1	IPR004244,IPR035300,IPR042566,IPR043636	PF02994,PF17490	-	K21664	KSHV latency-associated nuclear antigen	sp|Q9UN81|LORF1_HUMAN
g1801	g1801.t1	DNA/RNA polymerase superfamily,Reverse transcriptase domain	IPR000477,IPR043502	PF00078	-	-	-	sp|O00370|LORF2_HUMAN
g1802	g1802.t1	DNA/RNA polymerase superfamily,Reverse transcriptase domain	IPR000477,IPR043502	PF00078	-	-	-	sp|O00370|LORF2_HUMAN
g1803	g1803.t1	Membrane protein FAM174-like	IPR009565	PF06679	-	-	-	sp|Q8TBP5|F174A_HUMAN
g1805	g1805.t1	GT29-like superfamiliy,Glycosyl transferase family 29,Glycosyltransferase 29 (Sialyltransferase)	IPR001675,IPR038578,IPR050943	PF00777	GO:0003828|GO:0006486|GO:0006491|GO:0009311,GO:0008373|GO:0009101	-	-	sp|P61645|SIA8D_PANTR
g1806	g1806.t1	DNA/RNA polymerase superfamily,Endonuclease/exonuclease/phosphatase superfamily,Reverse transcriptase domain	IPR000477,IPR036691,IPR043502	PF00078	-	-	-	sp|O00370|LORF2_HUMAN
g1807	g1807.t1	-	-	-	-	-	-	sp|O00370|LORF2_HUMAN
g1809	g1809.t1	DNA/RNA polymerase superfamily,Reverse transcriptase domain	IPR000477,IPR043502	PF00078	-	-	-	sp|O00370|LORF2_HUMAN
g1810	g1810.t1	DNA/RNA polymerase superfamily,Endonuclease/exonuclease/phosphatase superfamily,Reverse transcriptase domain	IPR000477,IPR036691,IPR043502	PF00078	-	-	-	sp|O00370|LORF2_HUMAN
g1813	g1813.t1	DNA/RNA polymerase superfamily,Reverse transcriptase domain	IPR000477,IPR043502	PF00078	-	-	-	sp|O00370|LORF2_HUMAN
g1814	g1814.t1	L1 transposable element, C-terminal domain,L1 transposable element, RRM domain,L1 transposable element, dsRBD-like domain,Transposase, L1	IPR004244,IPR035300,IPR042566,IPR043636	PF02994,PF17490	-	K21664	KSHV latency-associated nuclear antigen	sp|Q9UN81|LORF1_HUMAN
g1815	g1815.t1	Endonuclease/exonuclease/phosphatase superfamily	IPR036691	-	-	-	-	sp|O00370|LORF2_HUMAN
g1816	g1816.t1	L1 transposable element, C-terminal domain,L1 transposable element, RRM domain,L1 transposable element, dsRBD-like domain,Transposase, L1	IPR004244,IPR035300,IPR042566,IPR043636	PF02994,PF17490	-	K21664	KSHV latency-associated nuclear antigen	sp|Q9UN81|LORF1_HUMAN
g1817	g1817.t1	Endonuclease/exonuclease/phosphatase superfamily	IPR036691	-	-	-	-	sp|O00370|LORF2_HUMAN
g1818	g1818.t1	DNA/RNA polymerase superfamily,Reverse transcriptase domain	IPR000477,IPR043502	PF00078	-	-	-	sp|O00370|LORF2_HUMAN
g1820	g1820.t1	MFS transporter superfamily,Organic anion transporter polypeptide	IPR004156,IPR036259	PF03137	GO:0015347|GO:0016020|GO:0016323|GO:0043252|GO:0055085,GO:0016020|GO:0055085	-	-	sp|Q5RFF0|SO4C1_PONAB
g1821	g1821.t1	DNA/RNA polymerase superfamily,Reverse transcriptase domain	IPR000477,IPR043502	PF00078	-	-	-	sp|O00370|LORF2_HUMAN
g1826	g1826.t1	Copper type II ascorbate-dependent monooxygenase, C-terminal,Copper type II, ascorbate-dependent monooxygenase, N-terminal,Copper type II, ascorbate-dependent monooxygenase, N-terminal domain superfamily,Copper type II, ascorbate-dependent monooxygenase, histidine-cluster-1 conserved site,Copper type II, ascorbate-dependent monooxygenase-like, C-terminal,NHL repeat,PHM/PNGase F domain superfamily…	IPR000323,IPR000720,IPR001258,IPR008977,IPR011042,IPR014784,IPR020611,IPR024548,IPR036939	PF01082,PF01436,PF03712	GO:0003824,GO:0003824|GO:0006518|GO:0016020,GO:0004497|GO:0005507|GO:0016715,GO:0004504|GO:0005576,GO:0005515,GO:0016715	K24006	peptidylglycine monooxygenase / peptidylamidoglycolate lyase [EC:1.14.17.3 4.3.2.5]	sp|P10731|AMD_BOVIN
g1828	g1828.t1	Integrase zinc-binding domain	IPR041588	PF17921	-	-	-	sp|Q4R6I1|GIN1_MACFA
g1829	g1829.t1	Histidine acid phosphatase active site,Histidine acid phosphatase, VIP1 family,Histidine phosphatase superfamily,Histidine phosphatase superfamily, clade-2,UNC119-binding protein,VIP1, N-terminal	IPR000560,IPR029033,IPR029219,IPR033379,IPR037446,IPR040557	PF00328,PF15435,PF18086	GO:0000828|GO:0000829|GO:0000829|GO:0005829|GO:0006020|GO:0032958|GO:0033857	K13024	inositol-hexakisphosphate/diphosphoinositol-pentakisphosphate 1-kinase [EC:2.7.4.24]	sp|O43314|VIP2_HUMAN
g1831	g1831.t1	NAD-capped RNA hydrolase NudC subfamily,NADH pyrophosphatase-like, C-terminal domain,NUDIX hydrolase domain,NUDIX hydrolase-like domain superfamily,PDZ domain,PDZ superfamily,Zinc ribbon, NADH pyrophosphatase	IPR000086,IPR001478,IPR015376,IPR015797,IPR036034,IPR049734,IPR050241	PF00293,PF00595,PF09297	GO:0005515,GO:0005777|GO:0005829|GO:0006734|GO:0006742|GO:0019677|GO:0035529,GO:0016787|GO:0046872	K03426	NAD+ diphosphatase [EC:3.6.1.22]	sp|Q29RH3|NUD12_BOVIN
g1832	g1832.t1	L1 transposable element, C-terminal domain,L1 transposable element, RRM domain,L1 transposable element, dsRBD-like domain,Transposase, L1	IPR004244,IPR035300,IPR042566,IPR043636	PF02994,PF17490	-	K21664	KSHV latency-associated nuclear antigen	sp|Q9UN81|LORF1_HUMAN
g1833	g1833.t1	Endonuclease/exonuclease/phosphatase superfamily	IPR036691	-	-	-	-	sp|O00370|LORF2_HUMAN
g1835	g1835.t1	DNA/RNA polymerase superfamily,Reverse transcriptase domain	IPR000477,IPR043502	PF00078	-	K00986	RNA-directed DNA polymerase [EC:2.7.7.49]	sp|O00370|LORF2_HUMAN
g1836	g1836.t1	DNA/RNA polymerase superfamily,Reverse transcriptase domain	IPR000477,IPR043502	PF00078	-	-	-	sp|O00370|LORF2_HUMAN
g1838	g1838.t1	DNA/RNA polymerase superfamily,Reverse transcriptase domain	IPR000477,IPR043502	PF00078	-	-	-	sp|O00370|LORF2_HUMAN
g1841	g1841.t1	L1 transposable element, C-terminal domain,L1 transposable element, RRM domain,L1 transposable element, dsRBD-like domain,Transposase, L1	IPR004244,IPR035300,IPR042566,IPR043636	PF02994,PF17490	-	K21664	KSHV latency-associated nuclear antigen	sp|Q9UN81|LORF1_HUMAN
g1842	g1842.t1	DNA/RNA polymerase superfamily,Endonuclease/exonuclease/phosphatase superfamily,Reverse transcriptase domain	IPR000477,IPR036691,IPR043502	PF00078	-	K00986	RNA-directed DNA polymerase [EC:2.7.7.49]	sp|O00370|LORF2_HUMAN
g1843	g1843.t1	-	-	-	-	-	-	-
g1845	g1845.t1	Endonuclease/exonuclease/phosphatase superfamily	IPR036691	-	-	-	-	sp|O00370|LORF2_HUMAN
g1846	g1846.t1	Reverse transcriptase domain	IPR000477	PF00078	-	-	-	sp|O00370|LORF2_HUMAN
g1847	g1847.t1	L1 transposable element, C-terminal domain,L1 transposable element, RRM domain,L1 transposable element, dsRBD-like domain,Transposase, L1	IPR004244,IPR035300,IPR042566,IPR043636	PF02994,PF17490	-	-	-	sp|Q9UN81|LORF1_HUMAN
g1849	g1849.t1	DNA/RNA polymerase superfamily,Endonuclease/exonuclease/phosphatase superfamily,Reverse transcriptase domain	IPR000477,IPR036691,IPR043502	PF00078	-	-	-	sp|O00370|LORF2_HUMAN
g1850	g1850.t1	Reverse transcriptase domain	IPR000477	PF00078	-	-	-	sp|O00370|LORF2_HUMAN
g1852	g1852.t1	DNA/RNA polymerase superfamily,Endonuclease/exonuclease/phosphatase superfamily,Reverse transcriptase domain	IPR000477,IPR036691,IPR043502	PF00078	-	-	-	sp|O00370|LORF2_HUMAN
g1853	g1853.t1	DNA/RNA polymerase superfamily,Reverse transcriptase domain	IPR000477,IPR043502	PF00078	-	-	-	sp|O00370|LORF2_HUMAN
g1855	g1855.t1	DNA/RNA polymerase superfamily,Reverse transcriptase domain	IPR000477,IPR043502	PF00078	-	-	-	sp|O00370|LORF2_HUMAN
g1857	g1857.t1	Cupredoxin,Ephrin,Ephrin receptor-binding domain,Ephrin, conserved site,Ephrin-A ectodomain	IPR001799,IPR008972,IPR019765,IPR031328,IPR034252	PF00812	GO:0005886|GO:0007411|GO:0009897|GO:0022407|GO:0032956|GO:0046875|GO:0048013,GO:0016020,GO:0046875|GO:0048013	K05462	ephrin-A	sp|P52803|EFNA5_HUMAN
g1858	g1858.t1	-	-	-	-	-	-	-
g1860	g1860.t1	-	-	-	-	-	-	sp|P52803|EFNA5_HUMAN
g1863	g1863.t1	F-box domain,F-box-like domain superfamily,F-box/Leucine-rich repeat,Leucine-rich repeat domain superfamily,Leucine-rich repeat, cysteine-containing subtype	IPR001810,IPR006553,IPR032675,IPR036047,IPR050648	PF12937	GO:0005515,GO:0005737	K10283	F-box and leucine-rich repeat protein 17	sp|Q9UF56|FXL17_HUMAN
g1864	g1864.t1	DNA/RNA polymerase superfamily,Reverse transcriptase domain	IPR000477,IPR043502	PF00078	-	-	-	sp|O00370|LORF2_HUMAN
g1867	g1867.t1	AH/BAR domain superfamily,Adapter protein with SH2 and Ras-GEF domains,F-BAR domain,Fes/Fps/Fer, SH2 domain,SH2 domain,SH2 domain superfamily	IPR000980,IPR027267,IPR031160,IPR035849,IPR036860,IPR051853	PF00017	GO:0033138	K23453	RSV tyrosine-protein kinase transforming protein Src [EC:2.7.10.2]	sp|P16591|FER_HUMAN
g1868	g1868.t1	DNA/RNA polymerase superfamily,Reverse transcriptase domain	IPR000477,IPR043502	PF00078	-	-	-	sp|O00370|LORF2_HUMAN
g1869	g1869.t1	Non-receptor tyrosine kinases involved in cell signaling,Protein kinase domain,Protein kinase, ATP binding site,Protein kinase-like domain superfamily,Serine-threonine/tyrosine-protein kinase, catalytic domain	IPR000719,IPR001245,IPR011009,IPR017441,IPR050198	PF07714	GO:0004672|GO:0005524|GO:0006468,GO:0004672|GO:0006468,GO:0005524	K23453	RSV tyrosine-protein kinase transforming protein Src [EC:2.7.10.2]	sp|Q9TTY2|FER_CANLF
g1870	g1870.t1	DNA/RNA polymerase superfamily,Reverse transcriptase domain	IPR000477,IPR043502	PF00078	-	K10634	E3 ubiquitin-protein ligase Praja2 [EC:2.3.2.27]	sp|O43164|PJA2_HUMAN
g1871	g1871.t1	L1 transposable element, C-terminal domain,L1 transposable element, RRM domain,L1 transposable element, dsRBD-like domain,Transposase, L1	IPR004244,IPR035300,IPR042566,IPR043636	PF02994,PF17490	-	K21664	KSHV latency-associated nuclear antigen	sp|Q9UN81|LORF1_HUMAN
g1872	g1872.t1	DNA/RNA polymerase superfamily,Endonuclease/exonuclease/phosphatase superfamily	IPR036691,IPR043502	-	-	-	-	sp|O00370|LORF2_HUMAN
g1873	g1873.t1	DNA/RNA polymerase superfamily,Reverse transcriptase domain	IPR000477,IPR043502	PF00078	-	-	-	sp|O00370|LORF2_HUMAN
g1874	g1874.t1	DNA/RNA polymerase superfamily,Reverse transcriptase domain	IPR000477,IPR043502	PF00078	-	-	-	sp|O00370|LORF2_HUMAN
g1876	g1876.t1	Galactose mutarotase-like domain superfamily,Glycoside hydrolase 38, N-terminal domain superfamily,Glycoside hydrolase families 57/38, central domain superfamily,Glycoside hydrolase family 38, N-terminal domain,Glycoside hydrolase family 38, central domain,Glycoside hydrolase family 38, central domain superfamily,Glycoside hydrolase/deacetylase, beta/alpha-barrel,Glycosyl Hydrolase Family 38,Glyc…	IPR000602,IPR011013,IPR011330,IPR011682,IPR013780,IPR015341,IPR027291,IPR028995,IPR037094,IPR048534,IPR050843	PF01074,PF07748,PF09261,PF21260	GO:0000139|GO:0004559|GO:0006491|GO:0006517,GO:0003824|GO:0005975|GO:0030246,GO:0004559|GO:0006013,GO:0005975	K01231	alpha-mannosidase II [EC:3.2.1.114]	sp|Q16706|MA2A1_HUMAN
g1880	g1880.t1	DNA/RNA polymerase superfamily,Reverse transcriptase domain	IPR000477,IPR043502	PF00078	-	-	-	sp|O00370|LORF2_HUMAN
g1881	g1881.t1	Transmembrane protein 232	IPR031747	PF15877	-	-	-	sp|C9JQI7|TM232_HUMAN
g1883	g1883.t1	Mitochondrial carrier protein domain superfamily,Mitochondrial carrier protein, transmembrane region,Solute carrier family 25 member 46	IPR018108,IPR023395,IPR039158	PF00153	GO:0000266|GO:0005741|GO:0005741|GO:0061564|GO:0090149	K03454	solute carrier family 25, member 46	sp|Q96AG3|S2546_HUMAN
g1884	g1884.t1	Thymic stromal lymphopoietin,Thymic stromal lymphopoietin superfamily	IPR029189,IPR038329	PF15216	GO:0005125	K05436	thymic stromal lymphopoietin	sp|O00370|LORF2_HUMAN
g1885	g1885.t1	Endonuclease/exonuclease/phosphatase superfamily,Quinoprotein alcohol dehydrogenase-like superfamily,Reverse transcriptase domain,WD40 repeat,WD40 repeat, conserved site,WD40/YVTN repeat-like-containing domain superfamily,WDR36/Utp21, C-terminal domain,WDR36/Utp21, second beta-propeller domain	IPR000477,IPR001680,IPR007319,IPR011047,IPR015943,IPR019775,IPR036691,IPR059156	PF04192,PF25168	GO:0005515,GO:0006364|GO:0032040,GO:0006364|GO:0032040|GO:0034388	K14554	U3 small nucleolar RNA-associated protein 21	sp|Q8NI36|WDR36_HUMAN
g1886	g1886.t1	DNA/RNA polymerase superfamily,Reverse transcriptase domain	IPR000477,IPR043502	PF00078	-	-	-	sp|O00370|LORF2_HUMAN
g1887	g1887.t1	Protein kinase domain,Protein kinase-like domain superfamily,Serine/threonine-protein kinase, active site	IPR000719,IPR008271,IPR011009	PF00069	GO:0004672|GO:0005524|GO:0006468,GO:0004672|GO:0006468	K18639	serine/threonine-protein kinase KCC4 [EC:2.7.11.1]	sp|Q16566|KCC4_HUMAN
g1888	g1888.t1	START domain,START-like domain superfamily,StAR-related lipid transfer protein 4	IPR002913,IPR023393,IPR042555	PF01852	GO:0005783|GO:0005829|GO:0010879|GO:0015485|GO:0015485|GO:0032367|GO:0032367|GO:0070508|GO:0120020,GO:0008289	K28429	StAR-related lipid transfer protein 4/5/6	sp|Q96DR4|STAR4_HUMAN
g1889	g1889.t1	Neuronal protein 3.1	IPR024417	PF11092	GO:0017015|GO:0031103|GO:0045664	-	-	sp|Q5NVD3|NREP_PONAB
g1891	g1891.t1	DNA/RNA polymerase superfamily,Reverse transcriptase domain	IPR000477,IPR043502	PF00078	-	-	-	sp|O00370|LORF2_HUMAN
g1893	g1893.t1	Adenomatous polyposis coli (APC) family,Adenomatous polyposis coli (APC) repeat,Adenomatous polyposis coli protein,Adenomatous polyposis coli protein basic domain,Adenomatous polyposis coli protein repeat,Adenomatous polyposis coli protein, 15 residue repeat,Armadillo,Armadillo-like helical,Armadillo-type fold,EB-1 binding,SAMP	IPR000225,IPR009223,IPR009224,IPR009232,IPR009234,IPR009240,IPR011989,IPR016024,IPR026818,IPR026831,IPR041257	PF00514,PF05923,PF05924,PF05937,PF05956,PF05972,PF11414,PF16629,PF16630,PF16633,PF16634,PF16635,PF16636,PF18797	GO:0001708|GO:0005881|GO:0007026|GO:0007389|GO:0007399|GO:0008013|GO:0008013|GO:0008017|GO:0016342|GO:0016477|GO:0030178|GO:0030877|GO:0045295|GO:0090090,GO:0005515,GO:0008013|GO:0016055,GO:0008017|GO:0016055,GO:0016055	K02085	adenomatosis polyposis coli protein	sp|P25054|APC_HUMAN
g1897	g1897.t1	NUDIX hydrolase domain,NUDIX hydrolase, conserved site,NUDIX hydrolase-like domain superfamily,mRNA decapping enzyme 2 , NUDIX hydrolase domain	IPR000086,IPR015797,IPR020084,IPR044099	PF00293	GO:0000184|GO:0000290|GO:0140933,GO:0000290|GO:0000932|GO:0005737|GO:0050072,GO:0016787	K12613	mRNA-decapping enzyme subunit 2 [EC:3.6.1.62]	sp|Q8IU60|DCP2_HUMAN
g1898	g1898.t1	Harmonin-binding protein USHBP1, PDZ-binding domain,Harmonin-binding protein USHBP1-like	IPR019536,IPR040171	PF10506	GO:0005737|GO:0090090	K26734	colorectal mutant cancer protein	sp|P23508|CRCM_HUMAN
g1900	g1900.t1	-	-	-	-	-	-	-
g1903	g1903.t1	DDX41, DEAD-box helicase domain,DEAD/DEAH-box helicase domain,FAM193 family,FAM193, C-terminal,Helicase superfamily 1/2, ATP-binding domain,Helicase, C-terminal domain-like,P-loop containing nucleoside triphosphate hydrolase,RNA helicase, DEAD-box type, Q motif	IPR001650,IPR011545,IPR014001,IPR014014,IPR027417,IPR029717,IPR031802,IPR044113	PF00270,PF00271,PF15914	GO:0000398|GO:0003724|GO:0005524,GO:0003676|GO:0005524,GO:0003724,GO:0005634|GO:0005737	K13116	ATP-dependent RNA helicase DDX41 [EC:5.6.2.7]	sp|Q9UJV9|DDX41_HUMAN
g1904	g1904.t1	Docking Protein Family (DOK),Dok1/2/3, PTB domain,IRS-type PTB domain,PH-like domain superfamily,Pleckstrin homology domain	IPR001849,IPR002404,IPR011993,IPR037751,IPR050996	PF02174	GO:0005737|GO:0007169|GO:0007265|GO:0043410	K24036	docking protein 3	sp|Q7L591|DOK3_HUMAN
g1905	g1905.t1	PDZ and LIM domain-containing,PDZ domain,PDZ superfamily,Zinc finger, LIM-type	IPR001478,IPR001781,IPR036034,IPR050604	PF00412,PF00595	GO:0001725|GO:0003779|GO:0005912|GO:0007507|GO:0030018|GO:0030036|GO:0031941|GO:0051371|GO:0061061,GO:0005515	K19867	PDZ and LIM domain protein 5/6/7	sp|Q9NR12|PDLI7_HUMAN
g1906	g1906.t1	ADF-H/Gelsolin-like domain superfamily,Actin-depolymerising factor homology domain	IPR002108,IPR029006	PF00241	GO:0003779,GO:0005884|GO:0014069|GO:0030027|GO:0030425|GO:0030427|GO:0030833|GO:0030864|GO:0045211|GO:0045773|GO:0048812|GO:0051015|GO:0061003|GO:0098974	K25391	drebrin	sp|Q07266|DREB_RAT
g1907	g1907.t1	WW domain-binding	IPR051994	-	-	K26520	proline-rich protein 7	sp|P0C6T3|PRR7_RAT
g1908	g1908.t1	AGC-kinase, C-terminal,GPCR kinase,Protein kinase domain,Protein kinase, ATP binding site,Protein kinase-like domain superfamily,RGS domain,RGS domain superfamily,RGS, subdomain 2,Serine/threonine-protein kinase, active site	IPR000239,IPR000719,IPR000961,IPR008271,IPR011009,IPR016137,IPR017441,IPR036305,IPR044926	PF00069,PF00615	GO:0004672|GO:0004703|GO:0005737|GO:0006468|GO:0009966,GO:0004672|GO:0005524|GO:0006468,GO:0004672|GO:0006468,GO:0004674|GO:0005524|GO:0006468,GO:0004703|GO:0005524|GO:0006468|GO:0007165,GO:0005524	K08291	G protein-coupled receptor kinase [EC:2.7.11.16]	sp|P43250|GRK6_HUMAN
g1909	g1909.t1	EGF-like calcium-binding domain,EGF-like domain,Fibronectin type II domain,Fibronectin type II domain superfamily,Fibronectin, type I,Kringle,Kringle superfamily,Kringle-like fold,Peptidase S1, PA clan,Peptidase S1, PA clan, chymotrypsin-like fold,Serine Proteases (Peptidase S1 Family),Serine proteases, trypsin domain	IPR000001,IPR000083,IPR000562,IPR000742,IPR001254,IPR001881,IPR009003,IPR013806,IPR036943,IPR038178,IPR043504,IPR050127	PF00008,PF00039,PF00040,PF00051,PF00089,PF21795	GO:0004252|GO:0005615|GO:0005791|GO:0006508|GO:0007596|GO:0031638,GO:0004252|GO:0006508,GO:0005509,GO:0005576	K20753	limulus clotting enzyme [EC:3.4.21.86]	sp|P00748|FA12_HUMAN
g1911	g1911.t1	Sodium-dependent phosphate transport protein	IPR003841	PF02690	GO:0005436|GO:0005436|GO:0005903|GO:0016020|GO:0016324|GO:0030643|GO:0031982|GO:0044341|GO:0044341,GO:0005436|GO:0016020|GO:0044341	K14683	solute carrier family 34 (sodium-dependent phosphate cotransporter)	sp|Q28620|NPT2A_RABIT
g1912	g1912.t1	GoLoco motif,RGS domain,RGS domain superfamily,RGS, subdomain 1/3,RGS, subdomain 2,RGS14, RGS domain,Raf-like Ras-binding,Regulator of G-protein signaling 10/12/14-like,Regulator of G-protein signaling 14, Ras-binding domain 1,Ubiquitin-like domain superfamily	IPR003109,IPR003116,IPR016137,IPR024066,IPR029071,IPR036305,IPR037881,IPR044926,IPR046992,IPR046995	PF00615,PF02188,PF02196	GO:0001965|GO:0008017|GO:0008277,GO:0005096|GO:0005096|GO:0005634|GO:0005737|GO:0005886|GO:0007051|GO:0008277|GO:0051301,GO:0007165,GO:0030695	K17706	regulator of G-protein signaling 14	sp|O43566|RGS14_HUMAN
g1913	g1913.t1	Concanavalin A-like lectin/glucanase domain superfamily,Intracellular Lectin and Glycoprotein Transporter,Legume-like lectin,VIP36, lectin domain	IPR005052,IPR013320,IPR035664,IPR051136	PF03388	GO:0000139|GO:0005537|GO:0005789|GO:0005793|GO:0006888|GO:0030134,GO:0016020	K10082	lectin, mannose-binding 2	sp|P49256|LMAN2_CANLF
g1914	g1914.t1	Helix-loop-helix DNA-binding domain superfamily,Myc-type, basic helix-loop-helix (bHLH) domain	IPR011598,IPR036638	PF00010	GO:0000978|GO:0000981|GO:0006357,GO:0046983	K09114	MAX dimerization protein	sp|Q9BW11|MAD3_HUMAN
g1915	g1915.t1	PRELI/MSF1 domain,Slowmo/Ups family	IPR006797,IPR037365	PF04707	GO:0005758	K27964	PRELI domain-containing protein 1, mitochondrial	sp|Q9Y255|PRLD1_HUMAN
g1917	g1917.t1	AWS domain,Histone-lysine N-methyltransferase NSD-like, PHD zinc finger,Histone-lysine N-methyltransferase NSD-like, PHD zinc finger 1,Histone-lysine N-methyltransferase NSD-like, variant PHD zinc finger,Histone-lysine N-methyltransferase NSD1 / NSD2, first PHD finger,NSD, Cys-His rich domain,Nuclear receptor-binding SET domain-containing protein 1, SET domain,Nuclear receptor-binding SET domain-…	IPR000313,IPR001214,IPR001965,IPR003616,IPR006560,IPR011011,IPR013083,IPR019786,IPR019787,IPR041306,IPR046341,IPR047423,IPR047426,IPR047428,IPR047429,IPR047430,IPR047432,IPR047433,IPR050777,IPR055197,IPR055198,IPR059153	PF00628,PF00855,PF00856,PF17907,PF17982,PF22908,PF23004,PF23011	GO:0005515,GO:0005634|GO:0042054	K15588	[histone H3]-lysine36 N-dimethyltransferase NSD1 [EC:2.1.1.357]	sp|Q96L73|NSD1_HUMAN
g1918	g1918.t1	Immunoglobulin I-set,Immunoglobulin domain subtype,Immunoglobulin subtype 2,Immunoglobulin-like domain,Immunoglobulin-like domain superfamily,Immunoglobulin-like fold,Matrin/U1-C-like, C2H2-type zinc finger,Protein kinase domain,Protein kinase, ATP binding site,Protein kinase-like domain superfamily,Serine-threonine/tyrosine-protein kinase, catalytic domain,Tyrosine-protein kinase, active site,Ty…	IPR000719,IPR001245,IPR003598,IPR003599,IPR003604,IPR007110,IPR008266,IPR011009,IPR013087,IPR013098,IPR013783,IPR017441,IPR020635,IPR036179,IPR036236,IPR051868	PF07679,PF07714,PF12874,PF13927	GO:0003676|GO:0008270,GO:0003725,GO:0004672|GO:0005524|GO:0006468,GO:0004672|GO:0006468,GO:0004713|GO:0006468,GO:0005524	K26542	zinc finger protein 346	sp|P22455|FGFR4_HUMAN
g1919	g1919.t1	BRCA1-A complex subunit RAP80,RAP80, N-terminal,Ubiquitin interacting motif	IPR003903,IPR038868,IPR040714	PF18282	GO:0006302|GO:0006302|GO:0042393|GO:0045739|GO:0070530|GO:0070530|GO:0070531|GO:0070531	K20775	BRCA1-A complex subunit RAP80	sp|Q96RL1|UIMC1_HUMAN
g1920	g1920.t1	ATPase, nucleotide binding domain,Hexokinase,Hexokinase, C-terminal,Hexokinase, N-terminal,Hexokinase, binding site,Rad18, zinc finger UBZ4-type	IPR001312,IPR006642,IPR019807,IPR022672,IPR022673,IPR043129	PF00349,PF03727	GO:0001678|GO:0001678|GO:0004340|GO:0004396|GO:0005524|GO:0005536|GO:0005739|GO:0005829|GO:0005975|GO:0006006|GO:0006096|GO:0008865|GO:0019158|GO:0046835|GO:0051156,GO:0001678|GO:0004396|GO:0005524|GO:0005536|GO:0005975,GO:0003677|GO:0006281,GO:0005524|GO:0005975|GO:0016773,GO:0005524|GO:0006096	K00844	hexokinase [EC:2.7.1.1]	sp|P52790|HXK3_HUMAN
g1921	g1921.t1	Death domain,Death-like domain superfamily,Immunoglobulin I-set,Immunoglobulin domain subtype,Immunoglobulin-like domain,Immunoglobulin-like domain superfamily,Immunoglobulin-like fold,Netrin receptor UNC5A-D,Netrin receptor UNC5A-D-like, N-terminal domain,Thrombospondin type-1 (TSP1) repeat,Thrombospondin type-1 repeat superfamily,UNC5A, death domain,UPA domain,ZU5 domain	IPR000488,IPR000884,IPR000906,IPR003599,IPR007110,IPR011029,IPR013098,IPR013783,IPR033772,IPR036179,IPR036383,IPR037936,IPR042155,IPR057755	PF00531,PF00791,PF07679,PF17217,PF25609	GO:0005042|GO:0005042|GO:0007411|GO:0016020|GO:0033564|GO:0038007,GO:0005515|GO:0007165	K07521	netrin receptor unc-5	sp|Q6ZN44|UNC5A_HUMAN
g1922	g1922.t1	Tetraspanin, EC2 domain superfamily,Tetraspanin, conserved site,Tetraspanin/Peripherin	IPR008952,IPR018499,IPR018503	PF00335	GO:0005886|GO:0016020,GO:0016020	K10303	F-box protein 23	sp|Q96FV3|TSN17_HUMAN
g1923	g1923.t1	Eukaryotic translation initiation factor 4E (eIF-4E), conserved site,Translation Initiation factor eIF- 4e,Translation Initiation factor eIF- 4e-like	IPR001040,IPR019770,IPR023398	PF01652	GO:0000340|GO:0003723|GO:0003743|GO:0003743|GO:0006413|GO:0006413|GO:0016281,GO:0003723|GO:0003743|GO:0005737|GO:0006413,GO:0003723|GO:0003743|GO:0006413	K03259	translation initiation factor 4E	sp|A6NMX2|I4E1B_HUMAN
g1924	g1924.t1	Beta-synuclein,G protein-regulated inducer of neurite outgrowth,G protein-regulated inducer of neurite outgrowth, C-terminal,Synuclein	IPR001058,IPR002461,IPR026646,IPR032745	PF01387,PF15235	GO:0005737,GO:0005886|GO:0031175	K24201	beta-synuclein	sp|Q3UNH4|GRIN1_MOUSE
g1925	g1925.t1	Cadherin conserved site,Cadherin-like,Cadherin-like superfamily	IPR002126,IPR015919,IPR020894	PF00028	GO:0005509|GO:0007156|GO:0016020,GO:0005509|GO:0016020,GO:0005886|GO:0007155,GO:0050839	K16502	cadherin-related family member 2	sp|Q9BYE9|CDHR2_HUMAN
g1926	g1926.t1	Zinc finger, RING-type,Zinc finger, RING/FYVE/PHD-type	IPR001841,IPR013083	PF13639	GO:0016567|GO:0061630	K19041	E3 ubiquitin-protein ligase RNF38/44 [EC:2.3.2.27]	sp|Q7L0R7|RNF44_HUMAN
g1927	g1927.t1	Fas-associated factor 1/2-like, UAS domain,Thioredoxin-like superfamily,UAS,UBA-like domain,UBX domain-containing protein,Ubiquitin-like domain superfamily	IPR006577,IPR029071,IPR036249,IPR049483,IPR050730,IPR054109	PF21021,PF22566	GO:0005783|GO:0036503|GO:0043130	K18726	FAS-associated factor 2	sp|Q96CS3|FAF2_HUMAN
g1929	g1929.t1	Clathrin light chain	IPR000996	PF01086	GO:0005198|GO:0005886|GO:0006886|GO:0016192|GO:0030125|GO:0030130|GO:0030132|GO:0030672|GO:0032050|GO:0072583|GO:0099631,GO:0005198|GO:0006886|GO:0016192|GO:0030130|GO:0030132	K04645	clathrin light chain B	sp|P09497|CLCB_HUMAN
g1931	g1931.t1	Ribosome biogenesis protein Nop16	IPR019002	PF09420	GO:0005730|GO:0042273	K14839	nucleolar protein 16	sp|Q5E996|NOP16_BOVIN
g1932	g1932.t1	ADP-ribosylation factor-like protein 10,P-loop containing nucleoside triphosphate hydrolase,Small GTPase superfamily, ARF/SAR type	IPR006689,IPR027417,IPR042951	PF00025	GO:0003924|GO:0005525	K07958	ADP-ribosylation factor-like protein 10	sp|Q8N8L6|ARL10_HUMAN
g1933	g1933.t1	Core shell protein Gag P30,Murine leukemia virus integrase, C-terminal,Retroviral Gag-Pol polyproteins,Retrovirus capsid, N-terminal	IPR003036,IPR008919,IPR040643,IPR050462	PF02093,PF18697	GO:0016032,GO:0019068	-	-	sp|P21416|GAG_GALV
g1935	g1935.t1	Putative monooxygenase p33MONOX	IPR026759	PF15302	GO:0005737	-	-	sp|Q96A73|P33MX_HUMAN
g1936	g1936.t1	Elongin BC-PRC2 Interaction & Viral Restriction	IPR052119	-	GO:0032184	K28408	SUMO-interacting motif-containing protein 1	sp|Q8NDZ2|SIMC1_HUMAN
g1937	g1937.t1	Elongin BC-PRC2 Interaction & Viral Restriction	IPR052119	-	GO:0032184	K28408	SUMO-interacting motif-containing protein 1	sp|Q8NDZ2|SIMC1_HUMAN
g1938	g1938.t1	PAC1/LIS1-like, WD-40 repeat,TREX component Tex1/THOC3,WD40 repeat,WD40-repeat-containing domain superfamily,WD40/YVTN repeat-like-containing domain superfamily	IPR001680,IPR015943,IPR020472,IPR036322,IPR040132	PF25174	GO:0000445|GO:0006406|GO:0006406,GO:0005515	K12880	THO complex subunit 3	sp|Q29RH4|THOC3_BOVIN
g1939	g1939.t1	G protein-coupled receptor, rhodopsin-like,GPCR, rhodopsin-like, 7TM,Histamine H2 receptor,Synaphin	IPR000276,IPR000503,IPR008849,IPR017452	PF00001,PF05835	GO:0001696|GO:0004969|GO:0007186|GO:0016020|GO:0045907,GO:0004930|GO:0007186|GO:0016020,GO:0004993|GO:0005886|GO:0007187|GO:0007268|GO:0030425|GO:0030594,GO:0006836|GO:0019905,GO:0016020	K04150	histamine receptor H2	sp|P17124|HRH2_CANLF
g1941	g1941.t1	Tricarboxylate/iron carrier	IPR004686	PF03820	GO:0005743|GO:0006811|GO:0015075|GO:0016020|GO:0022857|GO:0022889|GO:0055085|GO:0140300|GO:1990542,GO:0006811|GO:0015075|GO:0016020|GO:0055085	K23500	sideroflexin-1/3	sp|Q9H9B4|SFXN1_HUMAN
g1943	g1943.t1	Dopamine D1 receptor,Dopamine receptor family,G protein-coupled receptor, rhodopsin-like,GPCR, rhodopsin-like, 7TM	IPR000276,IPR000929,IPR001413,IPR017452	PF00001	GO:0001588|GO:0004930|GO:0005886|GO:0007212|GO:0043410|GO:0071880,GO:0004930|GO:0007186|GO:0016020,GO:0004952|GO:0005886|GO:0007189|GO:0042311,GO:0016020	K04144	dopamine receptor D1	sp|P50130|DRD1_PIG
g1944	g1944.t1	-	-	-	-	-	-	-
g1947	g1947.t1	-	-	-	-	-	-	-
g1949	g1949.t1	DNA/RNA polymerase superfamily,Reverse transcriptase/Diguanylate cyclase domain,Reverse transcriptase/retrotransposon-derived protein, RNase H-like domain,Ribonuclease H superfamily,Viral Replication and Maturation Polyprotein	IPR036397,IPR041577,IPR043128,IPR043502,IPR051320	PF17919	GO:0003676	-	-	sp|P26808|POL_MLVFP
g1952	g1952.t1	Homedomain-like superfamily,Homeobox, conserved site,Homeodomain,Homeodomain, metazoa,Msh Homeobox Transcriptional Regulators	IPR001356,IPR009057,IPR017970,IPR020479,IPR050674	PF00046	GO:0000977|GO:0000981|GO:0005634|GO:0006357|GO:0048598,GO:0000981|GO:0006355,GO:0003677	K09341	homeobox protein MSX	sp|Q0P5C3|MSX2_BOVIN
g1953	g1953.t1	Linker histone H1/H5	IPR005819	-	GO:0000786|GO:0003677|GO:0006334|GO:0030527	-	-	-
g1954	g1954.t1	-	-	-	-	-	-	-
g1955	g1955.t1	-	-	-	-	-	-	-
g1956	g1956.t1	-	-	-	-	-	-	-
g1958	g1958.t1	-	-	-	-	-	-	-
g1959	g1959.t1	-	-	-	-	-	-	-
g1962	g1962.t1	CEBP, ZZ domain superfamily,Cytoplasmic polyadenylation element-binding protein,Cytoplasmic polyadenylation element-binding protein, ZZ domain,Nucleotide-binding alpha-beta plait domain superfamily,RNA recognition motif domain,RNA-binding domain superfamily	IPR000504,IPR012677,IPR032296,IPR034819,IPR035979,IPR038446	PF16366,PF16367	GO:0000900|GO:0003730|GO:0003730|GO:0005634|GO:0005737|GO:0006417|GO:0008135|GO:0043005|GO:0043022|GO:0045182|GO:0045202|GO:1990124|GO:2000766,GO:0003676,GO:0003723	K02602	cytoplasmic polyadenylation element-binding protein	sp|Q17RY0|CPEB4_HUMAN
g1963	g1963.t1	-	-	-	GO:0000245|GO:0003723	-	-	sp|Q8IDX6|RH2A_PLAF7
g1965	g1965.t1	-	-	-	-	-	-	-
g1966	g1966.t1	BOD1/SHG1 domain,Biorientation of chromosomes in cell division protein 1-like 1	IPR043244,IPR055264	PF05205	-	-	-	sp|Q96IK1|BOD1_HUMAN
g1968	g1968.t1	-	-	-	-	-	-	-
g1969	g1969.t1	Stanniocalcin	IPR004978	PF03298	GO:0005179|GO:0005576,GO:0005179|GO:0005576|GO:0005615|GO:0006874	-	-	sp|O97561|STC2_MACNE
g1970	g1970.t1	Homedomain-like superfamily,Homeobox NK-like transcription regulators,Homeobox, conserved site,Homeodomain,Homeodomain, metazoa	IPR001356,IPR009057,IPR017970,IPR020479,IPR050394	PF00046	GO:0000978|GO:0000981|GO:0005634|GO:0006357|GO:0030154,GO:0000981|GO:0006355,GO:0003677	K09345	homeobox protein Nkx-2.5	sp|P52952|NKX25_HUMAN
g1971	g1971.t1	Sec20,Sec20, C-terminal	IPR005606,IPR056173	PF03908	GO:0005484|GO:0005783|GO:0006890|GO:0006890|GO:0031201	K08497	protein transport protein SEC20	sp|Q8VHI8|SEC20_RAT
g1972	g1972.t1	Basic-leucine zipper domain,Basic-leucine zipper domain superfamily,CREB3 regulatory factor	IPR004827,IPR039165,IPR046347	-	GO:0000977|GO:0000981|GO:0005634|GO:0006357|GO:0006986,GO:0003700|GO:0006355	K21554	CREB3 regulatory factor	sp|Q8IUR6|CRERF_HUMAN
g1975	g1975.t1	Endoplasmic reticulum vesicle transporter,Endoplasmic reticulum vesicle transporter, C-terminal,Endoplasmic reticulum vesicle transporter, N-terminal	IPR012936,IPR039542,IPR045888	PF07970,PF13850	GO:0000139|GO:0005783|GO:0005789|GO:0006888|GO:0006890|GO:0016020|GO:0030134	K20365	endoplasmic reticulum-Golgi intermediate compartment protein 1	sp|Q969X5|ERGI1_HUMAN
g1977	g1977.t1	Dual specificity phosphatase, catalytic domain,Dual specificity protein phosphatase domain,Mitogen-activated protein (MAP) kinase phosphatase,Protein-tyrosine phosphatase, active site,Protein-tyrosine phosphatase, catalytic,Protein-tyrosine phosphatase-like,Rhodanese-like domain,Rhodanese-like domain superfamily,Tyrosine-specific protein phosphatases domain	IPR000340,IPR000387,IPR001763,IPR003595,IPR008343,IPR016130,IPR020422,IPR029021,IPR036873	PF00581,PF00782	GO:0001706|GO:0004721|GO:0005634|GO:0005737|GO:0006470|GO:0043409|GO:1903753,GO:0006470,GO:0006470|GO:0017017,GO:0016311	K21278	dual specificity protein phosphatase 1 [EC:3.1.3.16 3.1.3.48]	sp|P28562|DUS1_HUMAN
g1980	g1980.t1	B30.2/SPRY domain superfamily,Neuralized,Neuralized homology repeat (NHR) domain,Zinc finger, RING-type,Zinc finger, RING/FYVE/PHD-type	IPR001841,IPR006573,IPR013083,IPR037962,IPR043136	PF07177,PF13920	GO:0005769|GO:0061630|GO:0070086	K01931	protein neuralized [EC:2.3.2.27]	sp|A8MQ27|NEU1B_HUMAN
g1982	g1982.t1	NADPH Oxidase and PX Domain-Containing,PX domain superfamily,Phox homology,SH3 domain,SH3-like domain superfamily,SH3PXD2, PX domain,SH3PXD2B, SH3 domain 1,SH3PXD2B, SH3 domain 2,SH3PXD2B, SH3 domain 3,SH3PXD2B, SH3 domain 4	IPR001452,IPR001683,IPR035477,IPR035478,IPR035479,IPR035480,IPR036028,IPR036871,IPR037961,IPR051228	PF00018,PF00787,PF07653	GO:0005515,GO:0005737|GO:0016176|GO:0042554,GO:0035091	K24032	SH3 and PX domain-containing protein 2	sp|A1X283|SPD2B_HUMAN
g1983	g1983.t1	DC-UbP/UBTD2, N-terminal domain,DC-UbP/UBTD2, N-terminal domain superfamily,Ubiquitin domain-containing protein 1/2,Ubiquitin-like domain,Ubiquitin-like domain superfamily	IPR000626,IPR029071,IPR032752,IPR038169,IPR039869	PF00240,PF16455	GO:0005515	K27544	salsolinol synthase [EC:3.5.99.12]	sp|Q5EAE3|UBTD2_BOVIN
g1985	g1985.t1	D domain of beta-TrCP,F-box domain,F-box-like domain superfamily,PAC1/LIS1-like, WD-40 repeat,WD repeat and F-box domain-containing protein,WD40 repeat,WD40 repeat, conserved site,WD40-repeat-containing domain superfamily,WD40/YVTN repeat-like-containing domain superfamily	IPR001680,IPR001810,IPR015943,IPR019775,IPR020472,IPR021977,IPR036047,IPR036322,IPR050995	PF00400,PF12125,PF12937	GO:0005515,GO:0046983	K03362	F-box and WD-40 domain protein 1/11	sp|Q9UKB1|FBW1B_HUMAN
g1989	g1989.t1	Cytokine IL1/FGF,Fibroblast growth factor family,Nucleophosmin, C-terminal,Nucleoplasmin core domain,Nucleoplasmin core domain superfamily,Nucleoplasmin family	IPR002209,IPR004301,IPR008996,IPR024057,IPR032569,IPR036824	PF00167,PF03066,PF16276	GO:0000055|GO:0000056|GO:0003682|GO:0003723|GO:0005654|GO:0005730|GO:0005737|GO:0005813|GO:0006338|GO:0010824|GO:0042273|GO:0042274|GO:0042393|GO:0045944|GO:1990904,GO:0003676,GO:0008083	K11276	nucleophosmin 1	sp|P06748|NPM_HUMAN
g1990	g1990.t1	Homedomain-like superfamily,Homeobox, conserved site,Homeodomain,Homeodomain, metazoa,T-cell leukemia homeobox protein 1/2/3	IPR001356,IPR009057,IPR017970,IPR020479,IPR042247	PF00046	GO:0000978|GO:0000981|GO:0003677|GO:0003700|GO:0005634|GO:0006357|GO:0048513,GO:0000981|GO:0006355,GO:0003677	K15607	T-cell leukemia homeobox protein 3	sp|O43711|TLX3_HUMAN
g1991	g1991.t1	Armadillo-like helical,Armadillo-type fold,Exportin 4/7-like,Exportin-7/Ran-binding protein 17, TPR repeats,Importin-beta, N-terminal domain	IPR001494,IPR011989,IPR016024,IPR044189,IPR057947	PF03810,PF25795	GO:0005049|GO:0005049|GO:0005643|GO:0005737|GO:0006611|GO:0051169,GO:0006886|GO:0031267	K18460	exportin-7	sp|Q9H2T7|RBP17_HUMAN
g1992	g1992.t1	Gamma-aminobutyric acid A receptor/Glycine receptor alpha,Gamma-aminobutyric-acid A receptor pi subunit,Neurotransmitter-gated ion-channel,Neurotransmitter-gated ion-channel ligand-binding domain,Neurotransmitter-gated ion-channel ligand-binding domain superfamily,Neurotransmitter-gated ion-channel transmembrane domain superfamily,Neurotransmitter-gated ion-channel, conserved site	IPR006028,IPR006201,IPR006202,IPR008100,IPR018000,IPR036719,IPR036734	PF02931	GO:0004888|GO:0005216|GO:0016020|GO:0034220,GO:0004890|GO:0006811|GO:0016020,GO:0005230|GO:0006811|GO:0016020,GO:0006811|GO:0016020	-	-	sp|Q5EA06|GBRP_BOVIN
g1994	g1994.t1	EF-hand domain,EF-hand domain pair,Recoverin family	IPR002048,IPR011992,IPR028846	-	GO:0005509,GO:0005509|GO:0005509|GO:0008076|GO:0015459|GO:0044325|GO:1901379	-	-	sp|Q9JJ57|KCIP1_MOUSE
g1995	g1995.t1	-	-	-	-	-	-	-
g1998	g1998.t1	-	-	-	-	-	-	-
g2000	g2000.t1	Immunoreceptor signaling adapters,SH2 domain,SH2 domain superfamily	IPR000980,IPR036860,IPR051751	-	GO:0007169|GO:0035556	-	-	sp|Q13094|LCP2_HUMAN
g2002	g2002.t1	Fork head domain,Fork head domain conserved site 2,Fork head domain conserved site1,Forkhead box domain-containing protein,Winged helix DNA-binding domain superfamily,Winged helix-like DNA-binding domain superfamily	IPR001766,IPR018122,IPR030456,IPR036388,IPR036390,IPR050211	PF00250	GO:0000978|GO:0000981|GO:0006357|GO:0009653|GO:0030154,GO:0003700|GO:0006355|GO:0043565	K09401	forkhead box protein I	sp|Q12951|FOXI1_HUMAN
g2003	g2003.t1	Inhibitory synaptic factor 2	IPR029337	PF15265	-	-	-	sp|A6NMK8|INY2B_HUMAN
g2004	g2004.t1	C2 DOCK-type domain,C2 domain superfamily,Dedicator of cytokinesis,Dedicator of cytokinesis, N-terminal domain,Dedicator of cytokinesis, N-terminal, subdomain 1,Dedicator of cytokinesis, TPR repeats region,Protein Spindly, chordates,SH3 domain,SH3-like domain superfamily	IPR001452,IPR026791,IPR027007,IPR028593,IPR032376,IPR035892,IPR036028,IPR042455,IPR056372	PF14429,PF16172,PF23554	GO:0005085|GO:0005085|GO:0005737|GO:0005886|GO:0007264|GO:0007520|GO:0016477|GO:0031267,GO:0005515,GO:0007094|GO:0034501	K26098	protein Spindly	sp|Q92608|DOCK2_HUMAN
g2006	g2006.t1	Leucine-rich repeat,Leucine-rich repeat N-terminal domain,Leucine-rich repeat and transmembrane domain-containing protein,Leucine-rich repeat domain superfamily,Leucine-rich repeat, typical subtype	IPR000372,IPR001611,IPR003591,IPR032675,IPR050541	PF01462,PF13855	GO:0005515,GO:0005886	-	-	sp|Q9WVB4|SLIT3_MOUSE
g2007	g2007.t1	-	-	-	-	-	-	-
g2008	g2008.t1	Concanavalin A-like lectin/glucanase domain superfamily,Cysteine-rich flanking region, C-terminal,Cystine knot, C-terminal,EGF-like calcium-binding domain,EGF-like calcium-binding, conserved site,EGF-like domain,EGF-type aspartate/asparagine hydroxylation site,Growth factor receptor cysteine-rich domain superfamily,Laminin G domain,Leucine-rich repeat,Leucine-rich repeat N-terminal domain,Leucine…	IPR000152,IPR000372,IPR000483,IPR000742,IPR001611,IPR001791,IPR001881,IPR003591,IPR006207,IPR009030,IPR013320,IPR018097,IPR032675,IPR051355	PF00008,PF01462,PF01463,PF02210,PF13855	GO:0005509,GO:0005515,GO:0007411|GO:0008201|GO:0048495|GO:0050919	K06850	slit 3	sp|O88280|SLIT3_RAT
g2010	g2010.t1	ATPase, nucleotide binding domain,Type II pantothenate kinase	IPR004567,IPR043129	PF03630	GO:0004594|GO:0005524|GO:0005634|GO:0005829|GO:0015937|GO:0015937,GO:0005524|GO:0015937	K09680	type II pantothenate kinase [EC:2.7.1.33]	sp|Q08DA5|PANK3_BOVIN
g2011	g2011.t1	Fibrillarin, conserved site,S-adenosyl-L-methionine-dependent methyltransferase superfamily,rRNA 2'-O-methyltransferase fibrillarin-like	IPR000692,IPR020813,IPR029063	PF01269	GO:0000494|GO:0003723|GO:0005730|GO:0008649|GO:0015030|GO:0031167|GO:0031428|GO:0032040|GO:1990259,GO:0003723|GO:0006364|GO:0008168	K14563	rRNA 2'-O-methyltransferase fibrillarin [EC:2.1.1.-]	sp|A6NHQ2|FBLL1_HUMAN
g2012	g2012.t1	Aminoacyl-tRNA synthetase, class I, conserved site,Aminoacyl-tRNA synthetase, class Ia, anticodon-binding,Arginine-tRNA ligase,Arginyl tRNA synthetase N-terminal domain,Arginyl tRNA synthetase N-terminal domain superfamily,Arginyl-tRNA synthetase, catalytic core domain,C2 domain,C2 domain superfamily,DALR anticodon binding,Rossmann-like alpha/beta/alpha sandwich fold,WW domain,WW domain superfami…	IPR000008,IPR001202,IPR001278,IPR001412,IPR005148,IPR008909,IPR009080,IPR014729,IPR035684,IPR035892,IPR036020,IPR036695,IPR037771,IPR057747	PF00168,PF00397,PF00750,PF03485,PF05746,PF25802	GO:0000166|GO:0004812|GO:0005524|GO:0006418,GO:0000166|GO:0004814|GO:0005524|GO:0005737|GO:0006420,GO:0004814|GO:0004814|GO:0005524|GO:0006420|GO:0006420,GO:0004814|GO:0005524|GO:0006420,GO:0005515	K16685	protein KIBRA	sp|Q8IX03|KIBRA_HUMAN
g2014	g2014.t1	Carboxypeptidase-like, regulatory domain superfamily,EGF-like domain,Quinoprotein amine dehydrogenase, beta chain-like,Rhs repeat-associated core,Six-bladed beta-propeller, TolB-like,Teneurin,Teneurin 1-4-like, FN-plug domain,Teneurin intracellular, N-terminal,Teneurin, NHL domain,Teneurin, TTR-like domain,Teneurin-1-4-like, galactose-binding domain-like,Teneurin-like, YD-shell,Tox-GHH domain	IPR000742,IPR008969,IPR009471,IPR011042,IPR011044,IPR022385,IPR028916,IPR051216,IPR056820,IPR056822,IPR056823,IPR057627,IPR057629	PF06484,PF15636,PF23093,PF23538,PF24329,PF25020,PF25021,PF25023,PF25024	GO:0007157|GO:0042803|GO:0043005|GO:0046982|GO:0048666|GO:0050839,GO:0007165|GO:0016020	K24473	teneurin	sp|Q9NT68|TEN2_HUMAN
g2016	g2016.t1	Teneurin intracellular, N-terminal	IPR009471	PF06484	GO:0007165|GO:0016020	-	-	sp|Q9NT68|TEN2_HUMAN
g2018	g2018.t1	-	-	-	-	-	-	-
g2019	g2019.t1	DNA/RNA polymerase superfamily,Reverse transcriptase domain	IPR000477,IPR043502	PF00078	-	-	-	sp|O00370|LORF2_HUMAN
g2020	g2020.t1	-	-	-	-	-	-	sp|O00370|LORF2_HUMAN
g2022	g2022.t1	DNA/RNA polymerase superfamily,Reverse transcriptase domain	IPR000477,IPR043502	PF00078	-	-	-	sp|O00370|LORF2_HUMAN
g2026	g2026.t1	-	-	-	-	-	-	-
g2028	g2028.t1	DNA/RNA polymerase superfamily,Reverse transcriptase domain	IPR000477,IPR043502	PF00078	-	-	-	sp|O00370|LORF2_HUMAN
g2029	g2029.t1	DNA/RNA polymerase superfamily,Reverse transcriptase domain	IPR000477,IPR043502	PF00078	-	-	-	sp|O00370|LORF2_HUMAN
g2030	g2030.t1	DNA/RNA polymerase superfamily,Reverse transcriptase domain	IPR000477,IPR043502	PF00078	-	K00986	RNA-directed DNA polymerase [EC:2.7.7.49]	sp|O00370|LORF2_HUMAN
g2031	g2031.t1	Hyaluronan-mediated motility receptor, C-terminal,Intracellular hyaluronic acid binding protein,NAD(P)-binding domain superfamily,RmlD-like substrate binding domain	IPR026203,IPR029903,IPR031794,IPR036291	PF04321,PF15905,PF15908	GO:0005540|GO:0016020	K06267	hyaluronan-mediated motility receptor	sp|O75330|HMMR_HUMAN
g2033	g2033.t1	Intermediate filament protein, conserved site	IPR018039	-	-	-	-	sp|P51959|CCNG1_HUMAN
g2035	g2035.t1	DNA/RNA polymerase superfamily,Reverse transcriptase domain	IPR000477,IPR043502	PF00078	-	K00986	RNA-directed DNA polymerase [EC:2.7.7.49]	sp|O00370|LORF2_HUMAN
g2038	g2038.t1	Gamma-aminobutyric acid A receptor/Glycine receptor alpha,Gamma-aminobutyric acid receptor subunit gamma-1/4,Neurotransmitter-gated ion-channel,Neurotransmitter-gated ion-channel ligand-binding domain,Neurotransmitter-gated ion-channel ligand-binding domain superfamily,Neurotransmitter-gated ion-channel transmembrane domain,Neurotransmitter-gated ion-channel transmembrane domain superfamily,Neuro…	IPR005437,IPR006028,IPR006029,IPR006201,IPR006202,IPR018000,IPR036719,IPR036734	PF02931,PF02932	GO:0004888|GO:0005216|GO:0016020|GO:0034220,GO:0004890|GO:0006821|GO:0007214|GO:0016020,GO:0005230|GO:0006811|GO:0016020,GO:0006811|GO:0016020	-	-	sp|Q5REA1|GBRG2_PONAB
g2039	g2039.t1	DNA/RNA polymerase superfamily,Reverse transcriptase domain	IPR000477,IPR043502	PF00078	-	-	-	sp|O00370|LORF2_HUMAN
g2040	g2040.t1	DNA/RNA polymerase superfamily,Reverse transcriptase domain	IPR000477,IPR043502	PF00078	-	-	-	sp|O00370|LORF2_HUMAN
g2041	g2041.t1	Gamma-aminobutyric acid A receptor/Glycine receptor alpha,Gamma-aminobutyric acid receptor subunit alpha 1-6, transmembrane domain,Gamma-aminobutyric acid receptor subunit alpha-1, extracellular domain,Gamma-aminobutyric-acid A receptor, alpha subunit,Neuronal acetylcholine receptor,Neurotransmitter-gated ion-channel,Neurotransmitter-gated ion-channel ligand-binding domain,Neurotransmitter-gated …	IPR001390,IPR006028,IPR006029,IPR006201,IPR006202,IPR018000,IPR036719,IPR036734,IPR038050,IPR047024,IPR047079	PF02931,PF02932	GO:0004888|GO:0005216|GO:0016020|GO:0034220,GO:0004890|GO:0005216|GO:0006811|GO:0016020,GO:0005230|GO:0006811|GO:0016020,GO:0006811|GO:0016020	K05175	gamma-aminobutyric acid receptor subunit alpha	sp|Q4R534|GBRA1_MACFA
g2042	g2042.t1	Gamma-aminobutyric acid A receptor/Glycine receptor alpha,Gamma-aminobutyric-acid A receptor, alpha 6 subunit,Gamma-aminobutyric-acid A receptor, alpha subunit,Neurotransmitter-gated ion-channel,Neurotransmitter-gated ion-channel ligand-binding domain,Neurotransmitter-gated ion-channel ligand-binding domain superfamily,Neurotransmitter-gated ion-channel transmembrane domain superfamily,Neurotrans…	IPR001390,IPR005436,IPR006028,IPR006201,IPR006202,IPR018000,IPR036719,IPR036734	PF02931	GO:0004888|GO:0005216|GO:0016020|GO:0034220,GO:0004890|GO:0005216|GO:0006811|GO:0016020,GO:0004890|GO:0006821|GO:0007214|GO:0016020,GO:0005230|GO:0006811|GO:0016020,GO:0006811|GO:0016020	K05175	gamma-aminobutyric acid receptor subunit alpha	sp|Q16445|GBRA6_HUMAN
g2043	g2043.t1	Gamma-aminobutyric acid A receptor/Glycine receptor alpha,Gamma-aminobutyric-acid A receptor, beta subunit,Neuronal acetylcholine receptor,Neurotransmitter-gated ion-channel,Neurotransmitter-gated ion-channel ligand-binding domain,Neurotransmitter-gated ion-channel ligand-binding domain superfamily,Neurotransmitter-gated ion-channel transmembrane domain,Neurotransmitter-gated ion-channel transmem…	IPR002289,IPR006028,IPR006029,IPR006201,IPR006202,IPR018000,IPR036719,IPR036734,IPR038050	PF02931,PF02932	GO:0004888|GO:0005216|GO:0016020|GO:0034220,GO:0004890|GO:0005216|GO:0006811|GO:0016020,GO:0005230|GO:0006811|GO:0016020,GO:0006811|GO:0016020	-	-	sp|P63138|GBRB2_RAT
g2045	g2045.t1	DNA/RNA polymerase superfamily,Reverse transcriptase domain	IPR000477,IPR043502	PF00078	-	-	-	sp|O00370|LORF2_HUMAN
g2047	g2047.t1	DNA/RNA polymerase superfamily,Reverse transcriptase domain	IPR000477,IPR043502	PF00078	-	K25002	SARS coronavirus spike protein S2	sp|O00370|LORF2_HUMAN
g2049	g2049.t1	HAD superfamily,HAD-like superfamily,P-type ATPase,P-type ATPase, A domain superfamily,P-type ATPase, N-terminal,P-type ATPase, cytoplasmic domain N,P-type ATPase, phosphorylation site,P-type ATPase, subfamily IV,P-type ATPase, transmembrane domain superfamily	IPR001757,IPR006539,IPR008250,IPR018303,IPR023214,IPR023298,IPR023299,IPR032631,IPR036412	PF16209	GO:0000166,GO:0000287|GO:0005524|GO:0015914|GO:0016020|GO:0140326,GO:0005215|GO:0005524|GO:0016020|GO:0016887,GO:0005886|GO:0045332|GO:0140326	-	-	sp|O94823|AT10B_HUMAN
g2050	g2050.t1	Endonuclease/exonuclease/phosphatase,Endonuclease/exonuclease/phosphatase superfamily,HAD superfamily,HAD-like superfamily,P-type ATPase,P-type ATPase, C-terminal,P-type ATPase, cytoplasmic domain N,P-type ATPase, subfamily IV,P-type ATPase, transmembrane domain superfamily	IPR001757,IPR005135,IPR006539,IPR023214,IPR023298,IPR023299,IPR032630,IPR036412,IPR036691	PF03372,PF13246,PF16212	GO:0000166,GO:0000287|GO:0005524|GO:0015914|GO:0016020|GO:0140326,GO:0003824,GO:0005215|GO:0005524|GO:0016020|GO:0016887,GO:0005886|GO:0045332|GO:0140326	-	-	sp|O94823|AT10B_HUMAN
g2051	g2051.t1	Securin sister-chromatid separation inhibitor	IPR006940	PF04856	GO:0005634|GO:0005634|GO:0005737|GO:0045143|GO:0051276,GO:0005634|GO:0005737|GO:0051276	K06635	securin	sp|A1YF19|PTTG1_GORGO
g2052	g2052.t1	Pre-mRNA-splicing factor SLU7,Pre-mRNA-splicing factor SLU7 domain	IPR021715,IPR039974	PF11708	GO:0000398|GO:0005681|GO:0008380|GO:0030628	K12819	pre-mRNA-processing factor SLU7	sp|Q3ZBE5|SLU7_BOVIN
g2053	g2053.t1	-	-	-	-	K24642	zinc finger BED domain-containing protein 5/7/8/9	sp|A4Z945|F200C_BOVIN
g2054	g2054.t1	Surfeit locus protein 2	IPR008833	PF05477	-	-	-	sp|Q15527|SURF2_HUMAN
g2055	g2055.t1	C1q domain,Collagen triple helix repeat,Collagen/C1q domain-containing,Cyclin, N-terminal,Cyclin-like superfamily,Tumour necrosis factor-like domain superfamily	IPR001073,IPR006671,IPR008160,IPR008983,IPR036915,IPR050392	PF00134,PF00386,PF01391	GO:0005515	K24211	complement C1q and tumor necrosis factor-related protein 2	sp|Q9BXJ5|C1QT2_HUMAN
g2057	g2057.t1	Cyclin, C-terminal domain,Cyclin-like superfamily	IPR004367,IPR036915	PF02984	-	-	-	sp|Q8IV13|CCNJL_HUMAN
g2060	g2060.t1	PWWP domain	IPR000313	PF00855	GO:0003682|GO:0005634|GO:0010369	K26100	PWWP domain-containing protein 2	sp|Q96N64|PWP2A_HUMAN
g2062	g2062.t1	Tetratricopeptide repeat,Tetratricopeptide repeat domain-containing protein,Tetratricopeptide-like helical domain superfamily	IPR011990,IPR019734,IPR052769	PF13181	GO:0005515	K24926	tetratricopeptide repeat protein 1	sp|Q3ZBR5|TTC1_BOVIN
g2063	g2063.t1	Adrenoceptor family,Alpha 1B adrenoceptor,G protein-coupled receptor, rhodopsin-like,GPCR, rhodopsin-like, 7TM	IPR000276,IPR001115,IPR002233,IPR017452	PF00001	GO:0004930|GO:0004937|GO:0005886|GO:0007200|GO:0007204|GO:0007267|GO:0043410|GO:0071880,GO:0004930|GO:0007186|GO:0016020,GO:0004935|GO:0007186|GO:0016020,GO:0004937|GO:0006937|GO:0007186|GO:0016020|GO:0019229|GO:0055117,GO:0016020	K04136	adrenergic receptor alpha-1B	sp|P35368|ADA1B_HUMAN
g2066	g2066.t1	-	-	-	-	-	-	sp|F1QBY1|NIPLB_DANRE
g2067	g2067.t1	Fibronectin type III,Fibronectin type III superfamily,Immunoglobulin subtype 2,Immunoglobulin-like domain,Immunoglobulin-like domain superfamily,Immunoglobulin-like fold,Interleukin-12,Interleukin-12 beta,Interleukin-12 beta, central domain,Long hematopoietin receptor, soluble alpha chain, conserved site	IPR003530,IPR003598,IPR003961,IPR007110,IPR013783,IPR015528,IPR019482,IPR036116,IPR036179,IPR050676	PF10420	GO:0004896|GO:0016020,GO:0005515	K05425	interleukin 12B	sp|O02744|IL12B_FELCA
g2070	g2070.t1	HRD1 family E3 ubiquitin-protein ligases,RNF145, RING finger, H2 subclass,TRC8-like, N-terminal domain,Zinc finger, RING-CH-type,Zinc finger, RING-type,Zinc finger, RING/FYVE/PHD-type	IPR001841,IPR011016,IPR013083,IPR025754,IPR047823,IPR050731	PF13639,PF13705	GO:0008270,GO:0012505|GO:0036503|GO:0043161|GO:0061630	K23789	E3 ubiquitin-protein ligase RNF145 [EC:2.3.2.27]	sp|Q96MT1|RN145_HUMAN
g2071	g2071.t1	Immunoglobulin-like fold,Transcription factor COE,Transcription factor COE, DNA-binding domain,Transcription factor COE, DNA-binding domain superfamily,Transcription factor COE, helix-loop-helix domain	IPR003523,IPR013783,IPR032200,IPR032201,IPR038173	PF16422,PF16423	GO:0003677,GO:0003677|GO:0006355	K09103	early B-cell factor	sp|Q63398|COE1_RAT
g2073	g2073.t1	Endonuclease/exonuclease/phosphatase superfamily	IPR036691	-	-	-	-	sp|P08548|LIN1_NYCCO
g2076	g2076.t1	Endonuclease/exonuclease/phosphatase superfamily	IPR036691	-	-	-	-	sp|P08548|LIN1_NYCCO
g2077	g2077.t1	ENTH domain,ENTH/VHS	IPR008942,IPR013809	PF01417	GO:0005543|GO:0005768|GO:0005886|GO:0006897|GO:0030125|GO:0030276	K24721	clathrin interactor 1	sp|A7Z035|EPN4_BOVIN
g2078	g2078.t1	LSM domain superfamily,Sm domain,Sm-like protein Lsm11, middle domain,U7 snRNA-associated Sm-like protein Lsm11	IPR010920,IPR034109,IPR039267,IPR047575	-	GO:0003723,GO:0005683|GO:0006398|GO:0071209|GO:0071209	K25592	U7 snRNA-associated Sm-like protein LSm11	sp|P83369|LSM11_HUMAN
g2079	g2079.t1	Thg1 C-terminal domain,tRNAHis guanylyltransferase Thg1,tRNAHis guanylyltransferase Thg1 superfamily,tRNAHis guanylyltransferase catalytic domain	IPR007537,IPR024956,IPR025845,IPR038469	PF04446,PF14413	GO:0000287|GO:0006400|GO:0008033|GO:0008193|GO:0008193,GO:0000287|GO:0006400|GO:0008193	K10761	tRNA(His) guanylyltransferase [EC:2.7.7.79]	sp|Q05B50|THG1_BOVIN
g2080	g2080.t1	High mobility group box domain,High mobility group box domain superfamily,SOX30 Transcription Factor	IPR009071,IPR036910,IPR052856	PF00505	GO:0000981|GO:0005634|GO:0006357|GO:1990837	K09271	transcription factor SOX15/30	sp|Q8WNV5|SOX30_MACFA
g2081	g2081.t1	DNA/RNA polymerase superfamily,Reverse transcriptase domain	IPR000477,IPR043502	PF00078	-	K00986	RNA-directed DNA polymerase [EC:2.7.7.49]	sp|O00370|LORF2_HUMAN
g2082	g2082.t1	ADAM, cysteine-rich domain,Disintegrin domain,Disintegrin domain superfamily,EGF-like domain,Metallopeptidase, catalytic domain superfamily,Peptidase M12B, ADAM/reprolysin,Peptidase M12B, propeptide,Reprolysin domain, adamalysin-type	IPR000742,IPR001590,IPR001762,IPR002870,IPR006586,IPR024079,IPR034027,IPR036436	PF01421,PF01562,PF08516	GO:0004222|GO:0006508,GO:0006509|GO:0062023,GO:0008237	K08608	disintegrin and metalloproteinase domain-containing protein 19 [EC:3.4.24.-]	sp|Q9H013|ADA19_HUMAN
g2083	g2083.t1	Cytoplasmic FMR1-interacting,Magnesium transporter NIPA,Multidrug transporter EmrE superfamily	IPR008081,IPR008521,IPR037185	PF05653,PF05994	GO:0015095|GO:0015693|GO:0016020,GO:0030833|GO:0031267	K05749	cytoplasmic FMR1 interacting protein	sp|Q0D2K0|NIPA4_HUMAN
g2084	g2084.t1	Fibronectin type III,Fibronectin type III superfamily,Immunoglobulin-like fold	IPR003961,IPR013783,IPR036116	-	GO:0005515	K26865	Ruegeria phage DNA helicase	sp|Q8TBE3|FNDC9_HUMAN
g2085	g2085.t1	Cytoplasmic FMR1-interacting	IPR008081	PF05994	GO:0030833|GO:0031267	K05749	cytoplasmic FMR1 interacting protein	sp|Q5SQX6|CYFP2_MOUSE
g2086	g2086.t1	CYRIA/CYRIB, Rac1 binding domain,Cytoplasmic FMR1-interacting,PH-like domain superfamily,Pleckstrin homology domain,Protein kinase domain,Protein kinase, ATP binding site,Protein kinase-like domain superfamily,SH2 domain,SH2 domain superfamily,SH3 domain,SH3-like domain superfamily,Serine-threonine/tyrosine-protein kinase, catalytic domain,Tyrosine-protein kinase ITK, SH3 domain,Tyrosine-protein …	IPR000719,IPR000980,IPR001245,IPR001452,IPR001562,IPR001849,IPR008081,IPR008266,IPR009828,IPR011009,IPR011993,IPR017441,IPR020635,IPR035583,IPR036028,IPR036860	PF00017,PF00018,PF00169,PF00779,PF05994,PF07159,PF07714	GO:0004672|GO:0005524|GO:0006468,GO:0004672|GO:0006468,GO:0004713|GO:0006468,GO:0005515,GO:0005524,GO:0030833|GO:0031267,GO:0031267,GO:0035556	K05749	cytoplasmic FMR1 interacting protein	sp|Q5R414|CYFP2_PONAB
g2087	g2087.t1	Golgi associated RAB2 interactor protein-like, Rab2B-binding domain	IPR022168	PF12480	GO:0005634	-	-	sp|Q8TC56|GAR3_HUMAN
g2088	g2088.t1	Immune Modulating & Transcription Coactivator,Mediator complex, subunit Med7,Mediator complex, subunit Med7 superfmaily,Mediator complex, subunit Med7/Med21-like	IPR009244,IPR037212,IPR044888,IPR051669	PF05983	GO:0003712|GO:0006357|GO:0016592,GO:0006357|GO:0016592,GO:0016592	K15148	mediator of RNA polymerase II transcription subunit 7	sp|O43513|MED7_HUMAN
g2089	g2089.t1	-	-	-	-	-	-	-
g2090	g2090.t1	Immune Modulating & Transcription Coactivator,Immunoglobulin V-set domain,Immunoglobulin domain subtype,Immunoglobulin-like domain,Immunoglobulin-like domain superfamily,Immunoglobulin-like fold	IPR003599,IPR007110,IPR013106,IPR013783,IPR036179,IPR051669	PF07686	GO:0006357|GO:0016592	K24592	Rotavirus nonstructural protein 1-1	sp|Q8TDQ0|HAVR2_HUMAN
g2091	g2091.t1	Immunoglobulin V-set domain,Immunoglobulin domain subtype,Immunoglobulin-like domain,Immunoglobulin-like domain superfamily,Immunoglobulin-like fold,Immunoglobulin/major histocompatibility complex, conserved site,T-cell immunoglobulin and mucin domain-containing protein	IPR003006,IPR003599,IPR007110,IPR013106,IPR013783,IPR036179,IPR052331	PF07686	GO:0001618|GO:0001786|GO:0006911|GO:0009986|GO:0033005	K26936	T-cell immunoglobulin and mucin domain-containing protein 4	sp|Q96H15|TIMD4_HUMAN
g2093	g2093.t1	Sarcoglycan complex subunit protein,Sarcoglycan gamma/delta/zeta	IPR006875,IPR039972	PF04790	GO:0016012|GO:0016012|GO:0016020|GO:0042383|GO:0048738|GO:0060047,GO:0016012|GO:0016020	-	-	sp|Q92629|SGCD_HUMAN
g2096	g2096.t1	-	-	-	-	-	-	-
g2099	g2099.t1	-	-	-	-	-	-	-
g2101	g2101.t1	Large ribosomal subunit protein uL22,Large ribosomal subunit protein uL22, bacteria/organella,Ribosomal protein uL22 superfamily	IPR001063,IPR036394,IPR047867	PF00237	GO:0003735|GO:0003735|GO:0005762|GO:0006412|GO:0006412|GO:0015934|GO:0015934,GO:0003735|GO:0005840|GO:0006412	K02890	large subunit ribosomal protein L22	sp|Q3SZX5|RM22_BOVIN
g2102	g2102.t1	Gem-associated protein 5,Gem-associated protein 5, RBS domain,Gem-associated protein 5, TPR domain,Gem-associated protein 5, first beta-propeller,Gem-associated protein 5, second beta-propeller domain,PAC1/LIS1-like, WD-40 repeat,WD40 repeat,WD40 repeat, conserved site,WD40-repeat-containing domain superfamily,WD40/YVTN repeat-like-containing domain superfamily	IPR001680,IPR015943,IPR019775,IPR020472,IPR036322,IPR052640,IPR056420,IPR056421,IPR056424,IPR056432	PF00400,PF23770,PF23774,PF23775,PF23777	GO:0000387|GO:0003730|GO:0005634|GO:0032797,GO:0005515	K13133	gem associated protein 5	sp|Q8TEQ6|GEMI5_HUMAN
g2103	g2103.t1	CCR4-NOT transcription complex subunit 7/8/Pop2,Ribonuclease CAF1,Ribonuclease H superfamily,Ribonuclease H-like superfamily	IPR006941,IPR012337,IPR036397,IPR039637	PF04857	GO:0003676,GO:0004535|GO:0030014	K12581	CCR4-NOT transcription complex subunit 7/8	sp|Q9UFF9|CNOT8_HUMAN
g2104	g2104.t1	Sterol Desaturase and Related Enzymes	IPR050307	-	-	K22282	fatty acid hydroxylase domain-containing protein 2	sp|Q9GKT2|FXDC2_MACFA
g2105	g2105.t1	LARP1-like, DM15 repeat,La domain containing protein,La-type HTH domain,Winged helix DNA-binding domain superfamily,Winged helix-like DNA-binding domain superfamily	IPR006607,IPR006630,IPR036388,IPR036390,IPR045180	PF05383,PF21071	GO:0000339|GO:0048255,GO:0003723|GO:0005829|GO:0010494|GO:0045727	K18757	la-related protein 1	sp|Q6PKG0|LARP1_HUMAN
g2107	g2107.t1	-	-	-	-	-	-	-
g2110	g2110.t1	Glycosyltransferase 2-like,Nucleotide-diphospho-sugar transferases,Ricin B, lectin domain,Ricin B-like lectins	IPR000772,IPR001173,IPR029044,IPR035992	PF00535,PF00652	GO:0004653|GO:0005794|GO:0006493	K00710	polypeptide N-acetylgalactosaminyltransferase [EC:2.4.1.41]	sp|Q86SR1|GLT10_HUMAN
g2113	g2113.t1	Immunoglobulin domain subtype,Immunoglobulin subtype 2,Immunoglobulin-like beta-sandwich domain,Immunoglobulin-like domain,Immunoglobulin-like domain superfamily,Immunoglobulin-like fold	IPR003598,IPR003599,IPR007110,IPR013151,IPR013783,IPR036179	PF00047	-	K25407	microfibrillar-associated protein 3	sp|Q5R9E4|MFAP3_PONAB
g2114	g2114.t1	Protein of unknown function DUF719	IPR007998	PF05334	-	-	-	sp|Q9NRY5|F1142_HUMAN
g2115	g2115.t1	-	-	-	-	-	-	-
g2116	g2116.t1	Ionotropic glutamate receptor,Ionotropic glutamate receptor, C-terminal,Ionotropic glutamate receptor, L-glutamate and glycine-binding domain,Ionotropic glutamate receptor, metazoa,Periplasmic binding protein-like I,Receptor, ligand binding region	IPR001320,IPR001508,IPR001828,IPR015683,IPR019594,IPR028082	PF00060,PF01094,PF10613	GO:0005216|GO:0006811|GO:0016020|GO:0038023,GO:0015276|GO:0016020	-	-	sp|Q38PU8|GRIA1_MACFA
g2118	g2118.t1	Core shell protein Gag P30,DNA/RNA polymerase superfamily,Retroviral Gag-Pol polyproteins,Retrovirus capsid, N-terminal,Reverse transcriptase, RNase H-like domain,Reverse transcriptase/Diguanylate cyclase domain,Ribonuclease H superfamily	IPR003036,IPR008919,IPR036397,IPR041373,IPR043128,IPR043502,IPR050462	PF02093,PF17917	GO:0003676,GO:0016032,GO:0019068	K25055	HTLV-1 reverse transcriptase / ribonuclease H [EC:2.7.7.49 2.7.7.7 3.1.26.4]	sp|Q7SVK7|POL_MLVBM
g2119	g2119.t1	DNA/RNA polymerase superfamily,Reverse transcriptase domain	IPR000477,IPR043502	PF00078	-	-	-	sp|O00370|LORF2_HUMAN
g2120	g2120.t1	DNA/RNA polymerase superfamily,Endonuclease/exonuclease/phosphatase superfamily,Reverse transcriptase domain	IPR000477,IPR036691,IPR043502	PF00078	-	K00986	RNA-directed DNA polymerase [EC:2.7.7.49]	sp|O00370|LORF2_HUMAN
g2121	g2121.t1	-	-	-	-	-	-	-
g2122	g2122.t1	G protein-coupled receptor, rhodopsin-like,GPCR, rhodopsin-like, 7TM,Neuromedin U receptor,Neuromedin U receptor, type 2,Neuromedin-U receptor 2, C-terminal domain	IPR000276,IPR005390,IPR005392,IPR017452,IPR045561	PF00001,PF19285	GO:0001607|GO:0007186|GO:0016020,GO:0004930|GO:0005886|GO:0007186|GO:0007218|GO:0008188,GO:0004930|GO:0007186|GO:0016020,GO:0016020	K05053	neuromedin U receptor 2	sp|Q9GZQ4|NMUR2_HUMAN
g2123	g2123.t1	Bcl-2 family,Bcl-2, Bcl-2 homology region 1-3,Bcl-2-like superfamily,Bcl2-like	IPR002475,IPR026298,IPR036834,IPR046371	PF00452	GO:0001836|GO:0005741|GO:0006919|GO:0008630|GO:0015288|GO:0042981|GO:0051400|GO:0097192,GO:0042981	K14021	Bcl-2 homologous antagonist/killer	sp|Q16611|BAK_HUMAN
g2124	g2124.t1	Gamma-aminobutyric acid A receptor/Glycine receptor alpha,Glycine receptor alpha,Glycine receptor alpha1,Neuronal acetylcholine receptor,Neurotransmitter-gated ion-channel,Neurotransmitter-gated ion-channel ligand-binding domain,Neurotransmitter-gated ion-channel ligand-binding domain superfamily,Neurotransmitter-gated ion-channel transmembrane domain,Neurotransmitter-gated ion-channel transmembr…	IPR006028,IPR006029,IPR006201,IPR006202,IPR008127,IPR008128,IPR018000,IPR036719,IPR036734,IPR038050	PF02931,PF02932	GO:0004888|GO:0005216|GO:0016020|GO:0034220,GO:0005230|GO:0006811|GO:0016020,GO:0005886|GO:0016594|GO:0022824,GO:0006811|GO:0016020,GO:0006821|GO:0016020|GO:0016934|GO:0045211	K05193	glycine receptor alpha-1	sp|P23415|GLRA1_HUMAN
g2125	g2125.t1	G3BP1, RNA recognition motif,NTF2-like domain superfamily,Nuclear transport factor 2 domain,Nuclear transport factor 2, eukaryote,Nucleotide-binding alpha-beta plait domain superfamily,RNA recognition motif domain,RNA-binding domain superfamily,Ras GTPase-activating protein-binding protein	IPR000504,IPR002075,IPR012677,IPR018222,IPR032710,IPR034374,IPR035979,IPR039539	PF00076,PF02136	GO:0003676,GO:0003723,GO:0003729|GO:0005829|GO:1990904	K17265	Ras GTPase-activating protein-binding protein 1 [EC:5.6.2.5 5.6.2.3]	sp|Q13283|G3BP1_HUMAN
g2126	g2126.t1	EF-Hand 1, calcium-binding site,EF-hand domain pair,Follistatin-like, N-terminal,Follistatin/Osteonectin EGF domain,Heavy metal-associated domain superfamily,Heavy metal-associated domain, HMA,Heavy-metal-associated, conserved site,Kazal domain,Kazal domain superfamily,Osteonectin-like, conserved site,SPARC, follistatin-like domain,SPARC/Testican, calcium-binding domain	IPR001999,IPR002350,IPR003645,IPR006121,IPR011992,IPR015369,IPR017969,IPR018247,IPR019577,IPR036058,IPR036163,IPR037641	PF00050,PF00403,PF09289,PF10591	GO:0005509,GO:0005509|GO:0005518|GO:0005615|GO:0048856|GO:0050840,GO:0005515,GO:0005615,GO:0046872	K24262	secreted protein acidic and rich in cysteine	sp|P13213|SPRC_BOVIN
g2127	g2127.t1	Cadherin conserved site,Cadherin-like,Cadherin-like superfamily,Concanavalin A-like lectin/glucanase domain superfamily,EGF-like calcium-binding domain,EGF-like domain,Laminin G domain	IPR000742,IPR001791,IPR001881,IPR002126,IPR013320,IPR015919,IPR020894	PF00008,PF00028,PF02210	GO:0005509,GO:0005509|GO:0007156|GO:0016020,GO:0005509|GO:0016020,GO:0005886|GO:0007155,GO:0005912|GO:0098609	K16506	protocadherin Fat 1/2/3	sp|Q9NYQ8|FAT2_HUMAN
g2128	g2128.t1	Amino acid transporter, transmembrane domain	IPR013057	PF01490	GO:0003333|GO:0005280|GO:0005774|GO:0015179|GO:0015180|GO:0015187|GO:0015193|GO:0015808|GO:0015816|GO:0016020|GO:0035524|GO:1902600	K14209	solute carrier family 36 (proton-coupled amino acid transporter)	sp|Q7Z2H8|S36A1_HUMAN
g2129	g2129.t1	DNA/RNA polymerase superfamily,Reverse transcriptase domain	IPR000477,IPR043502	PF00078	-	-	-	sp|O00370|LORF2_HUMAN
g2130	g2130.t1	Amino acid transporter, transmembrane domain	IPR013057	PF01490	GO:0003333|GO:0005280|GO:0005774|GO:0015179|GO:0015180|GO:0015187|GO:0015193|GO:0015808|GO:0015816|GO:0016020|GO:0035524|GO:1902600	K14209	solute carrier family 36 (proton-coupled amino acid transporter)	sp|Q495M3|S36A2_HUMAN
g2131	g2131.t1	Amino acid transporter, transmembrane domain	IPR013057	PF01490	GO:0003333|GO:0005280|GO:0005774|GO:0015179|GO:0015180|GO:0015187|GO:0015193|GO:0015808|GO:0015816|GO:0016020|GO:0035524|GO:1902600	K14209	solute carrier family 36 (proton-coupled amino acid transporter)	sp|Q495N2|S36A3_HUMAN
g2132	g2132.t1	GM2-AP, lipid-recognition domain superfamily,Ganglioside GM2 activator,MD-2-related lipid-recognition domain	IPR003172,IPR028996,IPR036846	PF02221	GO:0005319|GO:0006689|GO:0006689|GO:0006869|GO:0008047|GO:0009898	K12383	ganglioside GM2 activator	sp|Q60648|SAP3_MOUSE
g2133	g2133.t1	Microtubule-associated tumor suppressor/Coiled-coil domain-containing protein 69	IPR051293	-	GO:0005634|GO:0005737|GO:0008017	-	-	sp|A6QNP9|CCD69_BOVIN
g2134	g2134.t1	Immunoglobulin domain subtype,Immunoglobulin subtype 2,Immunoglobulin-like domain,Immunoglobulin-like domain superfamily,Immunoglobulin-like fold,Platelet-derived growth factor receptor-like protein	IPR003598,IPR003599,IPR007110,IPR013783,IPR036179,IPR042495	PF13927	-	-	-	sp|Q5BIP2|PGFRL_BOVIN
g2135	g2135.t1	Annexin,Annexin A6,Annexin repeat,Annexin repeat, conserved site,Annexin superfamily	IPR001464,IPR002393,IPR018252,IPR018502,IPR037104	PF00191	GO:0001786|GO:0005544|GO:0005634|GO:0005737|GO:0005886|GO:0006816|GO:0012506|GO:0051283|GO:0051560|GO:0097190,GO:0005509|GO:0005544	K17094	annexin A6	sp|P08133|ANXA6_HUMAN
g2136	g2136.t1	Glutathione peroxidase,Glutathione peroxidase conserved site,Thioredoxin-like superfamily	IPR000889,IPR029760,IPR036249	PF00255	GO:0004601|GO:0004601|GO:0004602|GO:0005615|GO:0006979|GO:0008430|GO:0042744,GO:0004601|GO:0006979	K00432	glutathione peroxidase [EC:1.11.1.9]	sp|P37141|GPX3_BOVIN
g2137	g2137.t1	Zinc finger C2H2 superfamily,Zinc finger C2H2-type	IPR013087,IPR036236	PF00096	GO:0000978|GO:0000981|GO:0006357	K09228	KRAB domain-containing zinc finger protein	sp|Q96RE9|ZN300_HUMAN
g2139	g2139.t1	Krueppel-associated box,Krueppel-associated box domain superfamily,Zinc finger,Zinc finger C2H2 superfamily,Zinc finger C2H2-type	IPR001909,IPR013087,IPR036051,IPR036236,IPR050331	PF00096,PF01352	GO:0005634|GO:0010468,GO:0006355	K09228	KRAB domain-containing zinc finger protein	sp|Q96RE9|ZN300_HUMAN
g2140	g2140.t1	Krueppel-associated box,Krueppel-associated box domain superfamily,Zinc finger C2H2 superfamily,Zinc finger C2H2-type,Zinc finger protein, C2H2-type	IPR001909,IPR013087,IPR036051,IPR036236,IPR050758	PF00096,PF01352	GO:0006355	K09228	KRAB domain-containing zinc finger protein	sp|Q96RE9|ZN300_HUMAN
g2142	g2142.t1	Dynactin subunit 4	IPR008603	PF05502	GO:0005869,GO:0005869|GO:0005869	K10426	dynactin 4	sp|Q5R7U7|DCTN4_PONAB
g2143	g2143.t1	Nucleotide-binding alpha-beta plait domain superfamily,Pre-mRNA-splicing factor Cwc2/Slt11,RNA recognition motif domain,RNA-binding domain superfamily,STL11/RBM22-like, N-terminal domain	IPR000504,IPR012677,IPR035979,IPR039171,IPR048995	PF00076,PF21369	GO:0000974|GO:0003723|GO:0017070|GO:0036002|GO:0071006|GO:0071007,GO:0003676,GO:0003723	K12872	pre-mRNA-splicing factor RBM22/SLT11	sp|Q8BHS3|RBM22_MOUSE
g2144	g2144.t1	Myozenin	IPR008438	PF05556	GO:0003779|GO:0015629|GO:0030018|GO:0030018|GO:0031433|GO:0051373,GO:0030018	K26050	myozenin	sp|Q8TDC0|MYOZ3_HUMAN
g2146	g2146.t1	Synaptopodin domain-containing protein	IPR051976	-	GO:0001725|GO:0003779|GO:0005634|GO:0015629|GO:0030018|GO:0032233|GO:0097444|GO:0098886|GO:1905355	K21112	synaptopodin	sp|Q8N3V7|SYNPO_HUMAN
g2147	g2147.t1	-	-	-	-	-	-	-
g2148	g2148.t1	Heparan sulfate sulfotransferase,Heparan sulfate-N-deacetylase, N-terminal domain,Heparan sulphate-N-deacetylase, deacetylase domain,P-loop containing nucleoside triphosphate hydrolase,Sulfotransferase domain	IPR000863,IPR021930,IPR027417,IPR037359,IPR056793	PF00685,PF12062,PF25119	GO:0005794|GO:0008146|GO:0015014|GO:0015016|GO:0019213,GO:0008146,GO:0015016|GO:0016787	K02576	heparan sulfate N-deacetylase/N-sulfotransferase NDST1 [EC:3.5.1.- 2.8.2.8]	sp|P52848|NDST1_HUMAN
g2149	g2149.t1	MHC Class II Gamma Chain/Thyroglobulin,MHC class II-associated invariant chain,MHC class II-associated invariant chain, trimerisation,MHC class II-associated invariant chain, trimerisation domain superfamily,MHC class II-associated invariant chain/CLIP, MHC II-interacting,Small ribosomal subunit protein uS11,Small ribosomal subunit protein uS11 superfamily,Thyroglobulin type-1,Thyroglobulin type-…	IPR000716,IPR001971,IPR011988,IPR015386,IPR022339,IPR036613,IPR036857,IPR036967,IPR052001	PF00086,PF00411,PF08831,PF09307	GO:0001961|GO:0002286|GO:0002830|GO:0004896|GO:0005737|GO:0009986|GO:0019882|GO:0033674|GO:0035718|GO:0042289|GO:0043518|GO:0050731|GO:0060907|GO:0070374|GO:1902166,GO:0003735|GO:0005840|GO:0006412,GO:0006886|GO:0006955|GO:0016020|GO:0019882|GO:0042289,GO:0016020|GO:0019882|GO:0042289,GO:0016020|GO:0042289|GO:0070206	K06505	CD74 antigen	sp|P04233|HG2A_HUMAN
g2150	g2150.t1	LIS1 homology motif,Treacle protein,Treacle protein domain	IPR003993,IPR006594,IPR017859	PF03546	GO:0003723|GO:0005730|GO:0042790|GO:0097110,GO:0005515	K14562	Treacher Collins syndrome protein	sp|Q13428|TCOF_HUMAN
g2153	g2153.t1	Alkaline-phosphatase-like, core domain superfamily,Arylsulfatase B,Sulfatase, N-terminal,Sulfatase, conserved site	IPR000917,IPR017850,IPR024607,IPR047115	PF00884	GO:0008484	K12375	arylsulfatase I/J [EC:3.1.6.-]	sp|Q32KH7|ARSI_CANLF
g2154	g2154.t1	Calcium/calmodulin-dependent protein kinase II, association-domain,NTF2-like domain superfamily,Protein kinase domain,Protein kinase, ATP binding site,Protein kinase-like domain superfamily	IPR000719,IPR011009,IPR013543,IPR017441,IPR032710	PF00069,PF08332	GO:0004672|GO:0005524|GO:0006468,GO:0004683|GO:0005516|GO:0006468,GO:0005524	K04515	calcium/calmodulin-dependent protein kinase (CaM kinase) II [EC:2.7.11.17]	sp|P11275|KCC2A_RAT
g2155	g2155.t1	Sodium:neurotransmitter symporter,Sodium:neurotransmitter symporter superfamily	IPR000175,IPR037272	PF00209	GO:0005283|GO:0005886|GO:0006865|GO:0016020|GO:0035725|GO:0071705|GO:0089718,GO:0016020	K05040	solute carrier family 6 (neurotransmitter transporter, L-proline) member 7	sp|Q99884|SC6A7_HUMAN
g2156	g2156.t1	Caudal homeobox,Caudal-like activation domain,Helix-turn-helix motif,Homedomain-like superfamily,Homeobox, conserved site,Homeodomain,Homeodomain, metazoa	IPR000047,IPR001356,IPR006820,IPR009057,IPR017970,IPR020479,IPR047152	PF00046,PF04731	GO:0000977|GO:0003700|GO:0005634|GO:0006357|GO:0009790|GO:0009887|GO:0009948|GO:0030154,GO:0000981|GO:0006355,GO:0003677,GO:0005634|GO:0006355|GO:0007275	K09312	homeobox protein CDX1/4	sp|P47902|CDX1_HUMAN
g2157	g2157.t1	Immunoglobulin domain subtype,Immunoglobulin subtype 2,Immunoglobulin-like beta-sandwich domain,Immunoglobulin-like domain,Immunoglobulin-like domain superfamily,Immunoglobulin-like fold,Platelet-derived growth factor receptor beta,Protein kinase domain,Protein kinase, ATP binding site,Protein kinase-like domain superfamily,Receptor Tyrosine Kinase,Serine-threonine/tyrosine-protein kinase, cataly…	IPR000719,IPR001245,IPR001824,IPR003598,IPR003599,IPR007110,IPR008266,IPR011009,IPR013151,IPR013783,IPR017441,IPR020635,IPR027288,IPR036179,IPR050122	PF00047,PF07714,PF13927,PF25305	GO:0001525|GO:0004714|GO:0005019|GO:0005886|GO:0007169|GO:0007275|GO:0014911|GO:0019838|GO:0033674|GO:0043235|GO:0048407|GO:0060326,GO:0004672|GO:0005524|GO:0006468,GO:0004672|GO:0006468,GO:0004713|GO:0006468,GO:0004714|GO:0005524|GO:0006468|GO:0007169,GO:0005019|GO:0048008,GO:0005524	K23453	RSV tyrosine-protein kinase transforming protein Src [EC:2.7.10.2]	sp|Q6QNF3|PGFRB_CANLF
g2158	g2158.t1	HMG domain-containing protein 3,High mobility group box domain,High mobility group box domain superfamily	IPR009071,IPR036910,IPR039598	PF09011	-	-	-	sp|Q12766|HMGX3_HUMAN
g2159	g2159.t1	Centromere and Transposable Element-Derived Protein,DDE superfamily endonuclease domain,DNA binding HTH domain, Psq-type,HTH CenpB-type DNA-binding domain,Homedomain-like superfamily	IPR004875,IPR006600,IPR007889,IPR009057,IPR050863	PF03184,PF03221,PF04218	GO:0003676,GO:0003677,GO:0003677|GO:0005634	-	-	sp|Q17RP2|TIGD6_HUMAN
g2160	g2160.t1	SLC26A/SulP transporter,SLC26A/SulP transporter domain,STAS domain,STAS domain superfamily,Sulphate anion transporter, conserved site	IPR001902,IPR002645,IPR011547,IPR018045,IPR036513	PF00916,PF01740	GO:0008271|GO:1902358,GO:0016020,GO:0016020|GO:0055085	K14701	solute carrier family 26 (sulfate anion transporter), member 2	sp|Q65AC2|S26A2_HORSE
g2161	g2161.t1	3'5'-cyclic nucleotide phosphodiesterase,3'5'-cyclic nucleotide phosphodiesterase, catalytic domain,3'5'-cyclic nucleotide phosphodiesterase, catalytic domain superfamily,3'5'-cyclic nucleotide phosphodiesterase, conserved site,GAF domain,GAF-like domain superfamily,HD/PDEase domain	IPR002073,IPR003018,IPR003607,IPR023088,IPR023174,IPR029016,IPR036971	PF00233,PF01590	GO:0004114|GO:0007165,GO:0005515,GO:0008081	-	-	sp|Q28263|PDE6A_CANLF
g2162	g2162.t1	Nucleotide-binding alpha-beta plait domain superfamily,PGC-1,RNA recognition motif domain,RNA-binding domain superfamily	IPR000504,IPR012677,IPR034605,IPR035979	PF00076	GO:0003676,GO:0003712|GO:0005634|GO:0008134|GO:0008134|GO:0030374|GO:0045944|GO:0051091,GO:0003723	K17962	peroxisome proliferator-activated receptor gamma coactivator 1-beta	sp|Q86YN6|PRGC2_HUMAN
g2163	g2163.t1	AH/BAR domain superfamily,ARHGEF37, SH3 domain 2,ARHGEF37, first C-terminal SH3 domain,BAR domain,Dbl homology (DH) domain superfamily,Dbl homology domain,Dynamin-binding and Rho GEF,SH3 domain,SH3-like domain superfamily	IPR000219,IPR001452,IPR004148,IPR027267,IPR035636,IPR035823,IPR035899,IPR036028,IPR051492	PF00621,PF03114,PF07653,PF14604	GO:0005085,GO:0005085|GO:0005737,GO:0005515,GO:0005515|GO:0005737	K20710	Rho guanine nucleotide exchange factor 37	sp|A1IGU5|ARH37_HUMAN
g2164	g2164.t1	Casein Kinase 1 Ser/Thr Protein Kinase,Cystine-knot cytokine,Interleukin-17 family,Interleukin-17, chordata,Protein kinase domain,Protein kinase, ATP binding site,Protein kinase-like domain superfamily,Serine/threonine-protein kinase, active site	IPR000719,IPR008271,IPR010345,IPR011009,IPR017441,IPR020440,IPR029034,IPR050235	PF00069,PF06083	GO:0004672|GO:0005524|GO:0006468,GO:0004672|GO:0006468,GO:0005125|GO:0005576,GO:0005125|GO:0005576|GO:0006954,GO:0005524	K05490	interleukin 17B	sp|Q8BK63|KC1A_MOUSE
g2165	g2165.t1	FAD/NAD(P)-binding domain superfamily,Prenylcysteine lyase,Prenylcysteine oxidase 1	IPR010795,IPR017046,IPR036188	PF07156	GO:0001735,GO:0001735|GO:0001735|GO:0030327,GO:0016670|GO:0030328	K05906	prenylcysteine oxidase / farnesylcysteine lyase [EC:1.8.3.5 1.8.3.6]	sp|Q8NBM8|PCYXL_HUMAN
g2166	g2166.t1	GrpE nucleotide exchange factor,GrpE nucleotide exchange factor, coiled-coil,GrpE nucleotide exchange factor, head	IPR000740,IPR009012,IPR013805	PF01025	GO:0000774|GO:0000774|GO:0001405|GO:0006457|GO:0030150|GO:0042803|GO:0051082|GO:0051087,GO:0000774|GO:0006457|GO:0042803|GO:0051087,GO:0006457	K03687	molecular chaperone GrpE	sp|Q0P5N5|GRPE2_BOVIN
g2167	g2167.t1	Actin-filament associated protein,PH-like domain superfamily,Pleckstrin homology domain	IPR001849,IPR011993,IPR030113	PF00169	GO:0005829|GO:0017124	K23782	actin filament associated protein 1-like	sp|Q8TED9|AF1L1_HUMAN
g2168	g2168.t1	Actin-binding LIM,Putative adherens-junction anchoring domain,Villin headpiece,Villin headpiece domain superfamily,Zinc finger, LIM-type	IPR001781,IPR003128,IPR032402,IPR036886,IPR051618	PF00412,PF02209,PF16182	GO:0001725|GO:0015629|GO:0030032|GO:0051015|GO:0060271,GO:0003779|GO:0007010	K07520	actin-binding LIM protein	sp|O94929|ABLM3_HUMAN
g2169	g2169.t1	SH3 domain,SH3 domain and tetratricopeptide repeat-containing protein SH3TC1/SH3TC2,SH3-like domain superfamily,Tetratricopeptide repeat,Tetratricopeptide-like helical domain superfamily	IPR001452,IPR011990,IPR019734,IPR036028,IPR042772	PF00018	GO:0005515,GO:0033157|GO:1901184	K24313	SH3 domain and tetratricopeptide repeat-containing protein	sp|Q8TF17|S3TC2_HUMAN
g2170	g2170.t1	SH3 domain and tetratricopeptide repeat-containing protein SH3TC1/SH3TC2,Tetratricopeptide-like helical domain superfamily	IPR011990,IPR042772	-	GO:0005515,GO:0033157|GO:1901184	-	-	sp|Q8TF17|S3TC2_HUMAN
g2171	g2171.t1	-	-	-	-	K22774	HCMV immediate-early protein 1	-
g2172	g2172.t1	Adrenoceptor family,Beta 2 adrenoceptor,G protein-coupled receptor, rhodopsin-like,GPCR, rhodopsin-like, 7TM	IPR000276,IPR000332,IPR002233,IPR017452	PF00001	GO:0002025|GO:0004930|GO:0004941|GO:0005886|GO:0043410|GO:0051380|GO:0071880,GO:0004930|GO:0007186|GO:0016020,GO:0004935|GO:0007186|GO:0016020,GO:0004941|GO:0006940|GO:0007189|GO:0016020|GO:0097746,GO:0016020	K04142	adrenergic receptor beta-2	sp|Q9TST5|ADRB2_FELCA
g2174	g2174.t1	G protein-coupled receptor, rhodopsin-like,GPCR, rhodopsin-like, 7TM	IPR000276,IPR017452	PF00001	GO:0004930|GO:0005886|GO:0043410|GO:0071880,GO:0004930|GO:0007186|GO:0016020,GO:0016020	K04160	5-hydroxytryptamine receptor 4	sp|Q13639|5HT4R_HUMAN
g2176	g2176.t1	DNA/RNA polymerase superfamily,F-box only protein 38,Leucine-rich repeat domain superfamily,Reverse transcriptase domain	IPR000477,IPR032675,IPR042354,IPR043502	PF00078	GO:0005634|GO:0005737|GO:0031146|GO:0031146|GO:0070936	K10313	F-box protein 38	sp|Q8BMI0|FBX38_MOUSE
g2177	g2177.t1	-	-	-	-	-	-	-
g2178	g2178.t1	Peptidase S1, PA clan,Peptidase S1, PA clan, chymotrypsin-like fold,Peptidase S1A, chymotrypsin family,Serine proteases, trypsin domain,Serine proteases, trypsin family, histidine active site,Serine proteases, trypsin family, serine active site	IPR001254,IPR001314,IPR009003,IPR018114,IPR033116,IPR043504	PF00089	GO:0004252|GO:0006508	K08663	granzyme K [EC:3.4.21.-]	sp|P49863|GRAK_HUMAN
g2181	g2181.t1	CSPG repeat,Concanavalin A-like lectin/glucanase domain superfamily,FRAS1-related extracellular matrix,Laminin G domain	IPR001791,IPR013320,IPR039005,IPR051561	PF02210,PF16184	GO:0009653|GO:0062023	K08115	chondroitin sulfate proteoglycan 4	sp|Q6UVK1|CSPG4_HUMAN
g2182	g2182.t1	CSPG repeat,FRAS1-related extracellular matrix	IPR039005,IPR051561	PF16184	GO:0009653|GO:0062023	-	-	sp|Q6UVK1|CSPG4_HUMAN
g2183	g2183.t1	L1 transposable element, C-terminal domain,L1 transposable element, RRM domain,L1 transposable element, dsRBD-like domain,Transposase, L1	IPR004244,IPR035300,IPR042566,IPR043636	PF02994,PF17490	-	K21664	KSHV latency-associated nuclear antigen	sp|Q9UN81|LORF1_HUMAN
g2184	g2184.t1	DNA/RNA polymerase superfamily,Endonuclease/exonuclease/phosphatase superfamily,Reverse transcriptase domain	IPR000477,IPR036691,IPR043502	PF00078	-	-	-	sp|O00370|LORF2_HUMAN
g2185	g2185.t1	-	-	-	-	-	-	-
g2186	g2186.t1	AH/BAR domain superfamily,PX domain superfamily,Phox homology,SH3 domain,SH3-like domain superfamily,SNX18, PX domain,Sorting nexin 9 family,Sorting nexin protein, WASP-binding domain,Sorting nexin-18, SH3 domain	IPR001452,IPR001683,IPR014536,IPR019497,IPR027267,IPR035557,IPR035703,IPR036028,IPR036871	PF00787,PF10456,PF14604	GO:0000278|GO:0015031,GO:0005515,GO:0005886|GO:0006897|GO:0016197|GO:0031410|GO:0035091|GO:0036089|GO:0097320,GO:0035091	K17923	sorting nexin-9/18/33	sp|Q96RF0|SNX18_HUMAN
g2189	g2189.t1	-	-	-	-	-	-	-
g2191	g2191.t1	-	-	-	-	-	-	sp|P08548|LIN1_NYCCO
g2193	g2193.t1	Follistatin-like, N-terminal,Follistatin/Osteonectin EGF domain,Kazal domain,Kazal domain superfamily,NADH dehydrogenase ubiquinone Fe-S protein 4 mitochondrial-like,NADH dehydrogenase ubiquinone Fe-S protein 4-like superfamily,TB domain,TGF-beta binding (TB) domain superfamily	IPR002350,IPR003645,IPR006885,IPR015369,IPR017878,IPR036058,IPR036773,IPR038532	PF04800,PF07648,PF09289,PF21333	GO:0005515,GO:0005747|GO:0022900,GO:0022900	K03937	NADH dehydrogenase (ubiquinone) Fe-S protein 4	sp|O62650|FST_HORSE
g2195	g2195.t1	Molybdopterin biosynthesis MoaE,Molybdopterin biosynthesis MoaE subunit superfamily,Molybdopterin synthase catalytic subunit, eukaryotes	IPR003448,IPR028888,IPR036563	PF02391	GO:0005829|GO:0006777|GO:0030366|GO:1990140,GO:0006777	K03635	molybdopterin synthase catalytic subunit [EC:2.8.1.12]	sp|A4FUY7|MOC2B_BOVIN
g2196	g2196.t1	Pelota,Pelota, N-terminal domain,Pelota/DOM34, N-terminal domain,Ribosomal protein eL30-like superfamily,eRF1 domain 2,eRF1 domain 3,eRF1, domain 2 superfamily,eRF1/Pelota-like, N-terminal domain	IPR004405,IPR005140,IPR005141,IPR005142,IPR029064,IPR038069,IPR042226,IPR058547	PF03464,PF03465,PF26356	GO:0005737|GO:0032790|GO:0070481|GO:0070651|GO:0070966|GO:0070966|GO:0071025,GO:0070481|GO:0070966|GO:0071025	K06965	protein pelota	sp|Q58DV0|PELO_BOVIN
g2198	g2198.t1	LINE-1 ORF2p reverse transcriptase/endonuclease	IPR053179	-	-	-	-	sp|P11369|LORF2_MOUSE
g2200	g2200.t1	L1 transposable element, C-terminal domain,L1 transposable element, RRM domain,L1 transposable element, dsRBD-like domain,Transposase, L1	IPR004244,IPR035300,IPR042566,IPR043636	PF02994,PF17490	-	K21664	KSHV latency-associated nuclear antigen	sp|Q9UN81|LORF1_HUMAN
g2201	g2201.t1	DNA/RNA polymerase superfamily,Endonuclease/exonuclease/phosphatase superfamily,Reverse transcriptase domain	IPR000477,IPR036691,IPR043502	PF00078	-	-	-	sp|O00370|LORF2_HUMAN
g2203	g2203.t1	-	-	-	-	-	-	-
g2204	g2204.t1	DNA/RNA polymerase superfamily,Endonuclease/exonuclease/phosphatase superfamily,Reverse transcriptase domain	IPR000477,IPR036691,IPR043502	PF00078	-	-	-	sp|O00370|LORF2_HUMAN
g2206	g2206.t1	Homedomain-like superfamily,Homeobox, conserved site,Homeodomain,Insulin gene enhancer protein ISL-1/2-like,Insulin gene enhancer protein ISL-1/2-like, LIM domain1,Zinc finger, LIM-type	IPR001356,IPR001781,IPR009057,IPR017970,IPR047169,IPR047244	PF00046,PF00412	GO:0000981|GO:0000981|GO:0000987|GO:0005634|GO:0006357|GO:0007409|GO:0045944|GO:0045944|GO:0048665|GO:0048665,GO:0000981|GO:0006355,GO:0003677	K09370	insulin gene enhancer protein ISL-1	sp|P61374|ISL1_RAT
g2207	g2207.t1	Intracellular mono-ADP-ribosyltransferase ARTD/PARP,Poly(ADP-ribose) polymerase, catalytic domain	IPR012317,IPR051838	PF00644	GO:0003950	K15258	protein mono-ADP-ribosyltransferase 6/8 [EC:2.4.2.-]	sp|Q8N3A8|PARP8_HUMAN
g2209	g2209.t1	Immunoglobulin I-set,Immunoglobulin domain subtype,Immunoglobulin-like domain,Immunoglobulin-like domain superfamily,Immunoglobulin-like fold,L1 transposable element, C-terminal domain,L1 transposable element, RRM domain,L1 transposable element, dsRBD-like domain,Transposase, L1	IPR003599,IPR004244,IPR007110,IPR013098,IPR013783,IPR035300,IPR036179,IPR042566,IPR043636	PF02994,PF07679,PF17490	-	K28348	embigin	sp|Q6PCB8|EMB_HUMAN
g2212	g2212.t1	Ion transport N-terminal,Ion transport domain,Potassium/sodium hyperpolarization-activated cyclic nucleotide-gated channel	IPR005821,IPR013621,IPR051413	PF00520,PF08412	GO:0003254|GO:0005249|GO:0030424|GO:0030425|GO:0035725|GO:0071805|GO:0098855,GO:0005216|GO:0006811|GO:0016020|GO:0055085	-	-	sp|Q9MZS1|HCN1_RABIT
g2213	g2213.t1	Cyclic nucleotide-binding domain,Cyclic nucleotide-binding domain superfamily,Cyclic nucleotide-binding, conserved site,Potassium/sodium hyperpolarization-activated cyclic nucleotide-gated channel,RmlC-like jelly roll fold	IPR000595,IPR014710,IPR018488,IPR018490,IPR051413	PF00027	GO:0003254|GO:0005249|GO:0030424|GO:0030425|GO:0035725|GO:0071805|GO:0098855	-	-	sp|Q9MZS1|HCN1_RABIT
g2215	g2215.t1	Core shell protein Gag P30,Large ribosomal subunit protein mL37/mL65,Large ribosomal subunit protein mL65,Retrovirus capsid, N-terminal,Ribonuclease H superfamily	IPR003036,IPR008919,IPR010793,IPR036397,IPR039982	PF02093,PF07147	GO:0003676,GO:0003735|GO:0005739|GO:0005840|GO:0006412,GO:0003735|GO:0005762,GO:0016032,GO:0019068	K17409	small subunit ribosomal protein S30	sp|P82924|RT30_BOVIN
g2216	g2216.t1	DNA/RNA polymerase superfamily,Endonuclease/exonuclease/phosphatase,Endonuclease/exonuclease/phosphatase superfamily,Reverse transcriptase domain	IPR000477,IPR005135,IPR036691,IPR043502	PF00078,PF03372	GO:0003824	-	-	sp|O00370|LORF2_HUMAN
g2218	g2218.t1	L1 transposable element, C-terminal domain,L1 transposable element, RRM domain,L1 transposable element, dsRBD-like domain,Transposase, L1	IPR004244,IPR035300,IPR042566,IPR043636	PF02994,PF17490	-	K21664	KSHV latency-associated nuclear antigen	sp|Q9UN81|LORF1_HUMAN
g2219	g2219.t1	DNA/RNA polymerase superfamily,Endonuclease/exonuclease/phosphatase superfamily,Reverse transcriptase domain	IPR000477,IPR036691,IPR043502	PF00078	-	-	-	sp|O00370|LORF2_HUMAN
g2220	g2220.t1	-	-	-	-	-	-	-
g2221	g2221.t1	Alanine dehydrogenase/pyridine nucleotide transhydrogenase, NAD(H)-binding domain,DHS-like NAD/FAD-binding domain superfamily,NAD(P) transhydrogenase, alpha subunit, C-terminal,NAD(P)-binding domain superfamily,NADP transhydrogenase beta-like domain	IPR007698,IPR024605,IPR029035,IPR034300,IPR036291	PF01262,PF02233,PF12769	GO:0005743|GO:0006740|GO:0008746|GO:0050661	K00323	proton-translocating NAD(P)+ transhydrogenase [EC:7.1.1.1]	sp|W5PFI3|NNTM_SHEEP
g2223	g2223.t1	Alanine dehydrogenase/NAD(P) transhydrogenase, conserved site-1,Alanine dehydrogenase/pyridine nucleotide transhydrogenase, N-terminal,Alanine dehydrogenase/pyridine nucleotide transhydrogenase, NAD(H)-binding domain,Alanine dehydrogenase/pyridine nucleotide transhydrogenase, conserved site-2,NAD(P)-binding domain superfamily	IPR007698,IPR007886,IPR008142,IPR008143,IPR036291	PF01262,PF05222	GO:0005743|GO:0006740|GO:0008746|GO:0050661,GO:0016491	K00324	proton-translocating NAD(P)+ transhydrogenase subunit alpha [EC:7.1.1.1]	sp|P11024|NNTM_BOVIN
g2224	g2224.t1	Armadillo-type fold,C5orf34-like,C5orf34-like domain,C5orf34-like, C-terminal,C5orf34-like, N-terminal,C5orf34-like, second domain,MIF4G-like, type 3,PAM2 motif	IPR003890,IPR009818,IPR016024,IPR027830,IPR027865,IPR053899,IPR053900,IPR053901	PF02854,PF07145,PF15016,PF15025,PF22833,PF22834	GO:0003723|GO:0005515	K14322	polyadenylate-binding protein-interacting protein 1	sp|Q9H074|PAIP1_HUMAN
g2227	g2227.t1	Hydroxymethylglutaryl-CoA synthase, eukaryotic,Hydroxymethylglutaryl-coenzyme A synthase, C-terminal domain,Hydroxymethylglutaryl-coenzyme A synthase, N-terminal,Hydroxymethylglutaryl-coenzyme A synthase, active site,Thiolase-like	IPR000590,IPR010122,IPR013528,IPR013746,IPR016039	PF01154,PF08540	GO:0004421|GO:0006084|GO:0010142,GO:0004421|GO:0008299,GO:0016746	K01641	hydroxymethylglutaryl-CoA synthase [EC:2.3.3.10]	sp|P13704|HMCS1_CRIGR
g2228	g2228.t1	Protein kinase domain,Protein kinase, ATP binding site,Protein kinase-like domain superfamily,Serine/threonine kinase NIM1, catalytic domain,Serine/threonine-protein kinase, active site	IPR000719,IPR008271,IPR011009,IPR017441,IPR049571	PF00069	GO:0000226|GO:0004674|GO:0005737|GO:0035556|GO:0050321,GO:0004672|GO:0005524|GO:0006468,GO:0004672|GO:0006468,GO:0005524	K16310	serine/threonine-protein kinase NIM1 [EC:2.7.11.1]	sp|Q8IY84|NIM1_HUMAN
g2229	g2229.t1	BTB/POZ domain,SKP1/BTB/POZ domain superfamily,Zinc finger C2H2 superfamily,Zinc finger C2H2-type	IPR000210,IPR011333,IPR013087,IPR036236	PF00651,PF12874	GO:0000981|GO:0005634|GO:0006357,GO:0005515	K24806	zinc finger and BTB domain-containing protein 35	sp|P52739|ZN131_HUMAN
g2237	g2237.t1	Selenoprotein P,Selenoprotein P, N-terminal	IPR007671,IPR037941	PF04592	GO:0001887|GO:0005576|GO:0008430|GO:0008430	K25753	selenoprotein P	sp|P49907|SEPP1_BOVIN
g2238	g2238.t1	Coiled-coil domain-containing protein 152	IPR038827	-	-	-	-	sp|Q4G0S7|CC152_HUMAN
g2239	g2239.t1	Fibronectin type III,Fibronectin type III superfamily,Growth hormone-binding protein,Growth hormone/erythropoietin receptor, ligand binding,Immunoglobulin-like fold,Long hematopoietin receptor, single chain, conserved site	IPR003528,IPR003961,IPR013783,IPR015152,IPR025871,IPR036116	PF00041,PF09067,PF12772	GO:0004896|GO:0009897|GO:0019221,GO:0004896|GO:0016020,GO:0005515	-	-	sp|Q9TU69|GHR_CANLF
g2242	g2242.t1	DNA/RNA polymerase superfamily,Reverse transcriptase domain	IPR000477,IPR043502	PF00078	-	-	-	sp|O00370|LORF2_HUMAN
g2243	g2243.t1	UBA-like superfamily	IPR009060	PF14555	GO:0005515	K19150	small toxic protein IbsB	sp|A7YWI9|TYDP2_BOVIN
g2244	g2244.t1	F-box domain,F-box only protein 4,F-box-like domain superfamily,P-loop containing nucleoside triphosphate hydrolase	IPR001810,IPR027417,IPR036047,IPR039588	PF12937	GO:0000209|GO:0019005|GO:0031146|GO:0031146,GO:0005515	K10291	F-box protein 4	sp|Q3T0J1|FBX4_BOVIN
g2245	g2245.t1	RAB7A-interacting MON1-CCZ1 complex subunit 1	IPR037657	PF17716	GO:0000423	-	-	sp|A6NDU8|RIMC1_HUMAN
g2246	g2246.t1	3-oxoacid CoA-transferase,3-oxoacid CoA-transferase, subunit A,3-oxoacid CoA-transferase, subunit B,Coenzyme A transferase active site,Coenzyme A transferase binding site,Coenzyme A transferase family I,NagB/RpiA transferase-like	IPR004163,IPR004164,IPR004165,IPR012791,IPR012792,IPR014388,IPR037171	PF01144	GO:0005739|GO:0008260|GO:0008410|GO:0008410|GO:0046950,GO:0008410,GO:0008410|GO:0046952	K01027	3-oxoacid CoA-transferase [EC:2.8.3.5]	sp|Q29551|SCOT1_PIG
g2247	g2247.t1	Core shell protein Gag P30,DNA/RNA polymerase superfamily,Retrovirus capsid, N-terminal,Reverse transcriptase domain,Reverse transcriptase/Diguanylate cyclase domain,Viral Replication and Maturation Polyprotein	IPR000477,IPR003036,IPR008919,IPR043128,IPR043502,IPR051320	PF00078,PF02093	GO:0016032,GO:0019068	K25055	HTLV-1 reverse transcriptase / ribonuclease H [EC:2.7.7.49 2.7.7.7 3.1.26.4]	sp|Q7SVK7|POL_MLVBM
g2249	g2249.t1	PI-PLC X domain-containing protein 1/2/3,PLC-like phosphodiesterase, TIM beta/alpha-barrel domain superfamily,Phosphatidylinositol-specific phospholipase C, X domain,Phosphoinositide phospholipase C domain-containing protein	IPR000909,IPR017946,IPR042158,IPR051057	PF00388	GO:0006629|GO:0008081,GO:0008081|GO:0045202	-	-	sp|A6QNU9|PLCX3_BOVIN
g2250	g2250.t1	Large ribosomal subunit protein uL2, domain 2,RNA-binding S4 domain superfamily,Small ribosomal subunit protein eS4,Small ribosomal subunit protein eS4, KOW domain,Small ribosomal subunit protein eS4, central domain superfamily,Small ribosomal subunit protein eS4, central region	IPR000876,IPR013845,IPR014722,IPR036986,IPR038237,IPR041982	PF00900	GO:0003723,GO:0003723|GO:0003735|GO:0003735|GO:0005840|GO:0006412|GO:0006412|GO:0022627	K02987	small subunit ribosomal protein S4e	sp|P79103|RS4_BOVIN
g2253	g2253.t1	Armadillo-type fold,Complement component C6, KAZAL domain,Complement components C8A/B/C6, EGF-like domain,Factor I / membrane attack complex,Kazal domain,LDL receptor-like superfamily,Low-density lipoprotein (LDL) receptor class A repeat,Low-density lipoprotein (LDL) receptor class A, conserved site,MROH2B-like, HEAT-repeats domain,MROH2B-like, N-terminal HEAT-repeats domain,Maestro-like, HEAT-re…	IPR000436,IPR000884,IPR001862,IPR002172,IPR002350,IPR003884,IPR016024,IPR020863,IPR020864,IPR023415,IPR035976,IPR036055,IPR036383,IPR048465,IPR048828,IPR048831,IPR055408,IPR056282	PF00057,PF00084,PF00090,PF01823,PF21047,PF21195,PF21288,PF23210,PF23221	GO:0005515,GO:0005579|GO:0006955,GO:0005579|GO:0006956	K03995	complement component 6	sp|P61135|CO6_PONPY
g2254	g2254.t1	Armadillo-type fold,Maestro heat-like repeat-containing protein,Maestro/Maestro-like, HEAT-repeats domain	IPR016024,IPR045206,IPR055406	PF23227	GO:0001669|GO:0005737	-	-	sp|Q7Z745|MRO2B_HUMAN
[truncated: 22,249 more rows]
